# Supplementary material for: Geographic Origin and Genetic Characteristics of Japanese Indigenous Chickens Inferred from Mitochondrial D-Loop Region and Microsatellite DNA Markers
Source: Animals (Basel). 2020 Nov 9;10(11):2074. doi: 10.3390/ani10112074 (PMC7695345; doi:10.3390/ani10112074)
Supplement: Supplementary file 1 [file animals-10-02074-s001.zip]

Archive with 1 entries (1 files):
- animals-990444-supplementary.xlsx
