# Supplementary material for: Geographic Origin and Genetic Characteristics of Japanese Indigenous Chickens Inferred from Mitochondrial D-Loop Region and Microsatellite DNA Markers
Source: Animals (Basel). 2020 Nov 9;10(11):2074. doi: 10.3390/ani10112074 (PMC7695345; doi:10.3390/ani10112074)
Supplement: Supplementary file 1 [file animals-10-02074-s001.zip › animals-990444-supplementary.xlsx]

## Sheet: Table S1
Table S1. Nucleotide sequences of primers and genetic diversity indices of microsatellite markers.
Marker	Chromosome	Annealing temperature (°C)	Sequence		Size (bp)	Polymorphism indices†
			Forward	Reverse		A	AR	Na	PIC	NAF	FIS	FST	FIT
ADL0268	1	60	CTCCACCCCTCTCAGAACTA	CAACTTCCCATCTACCTACT	106-123	9	1.68758	2.7963	0.645	0.2273	-0.0663187	0.429293	0.391444
MCW0111	1	60	GCTCCATGTGAAGTGGTTTA	GCTCCATGTGAAGTGGTTTA	94-119	12	1.76092	2.64815	0.721	0.3199	-0.0643973	0.464391	0.4299
MCW0247	1	60	GTTGTTCAAAAGAAGATGCATG	TTGCATTAACTGGGCACTTTC	212-220	4	1.6297	2.37037	0.557	0.3275	0.00748667	0.442524	0.446698
LEI0234	2	60	ATGCATCAGATTGGTATTCAA	CGTGGCTGTGAACAAATATG	219-373	32	1.90963	3.72222	0.894	0.3806	0.206564	0.450779	0.564228
MCW0034	2	60	ATCTTGAAACCTCACAAAGC	TCTTCCAACCTATTTTTAGT	212-243	19	1.82762	3.27778	0.791	0.3058	0.00506697	0.446503	0.449308
MCW0206	2	60	CTTGACAGTGATGCATTAAATG	ACATCTAGAATTGACTGTTCAC	212-246	17	1.74552	2.7963	0.671	0.2387	-0.0992325	0.41613	0.358191
LEI0166	3	60	CTCCTGCCCTTAGCTACGCA	TATCCCCTGGCTGGGAGTTT	340-354	8	1.63149	2.11111	0.516	0.1654	0.0451926	0.569261	0.588727
MCW0222	3	60	GCAGTTACATTGAAATGATTCC	TTCTCAAAACACCTAGAAGAC	224-230	5	1.68322	2.11111	0.619	0.3551	-0.0404811	0.422053	0.398657
MCW0016	3	60	ATGGCGCAGAAGGCAAAGCGATAT	TGGCTTCTGAAGCAGTTGCTATGG	136-172	13	1.80235	3.35185	0.777	0.2588	0.0652681	0.481392	0.515241
MCW0037	3	60	ACCGGTGCCATCAATTACCTATTA	GAAAGCTCACATGACACTGCGAAA	149-158	8	1.678	2.57407	0.62	0.3585	0.089709	0.473581	0.520805
MCW0103	3	60	AACTGCGTTGAGAGTGAATGC	TTTCCTAACTGGATGCTTCTG	264, 268	2	1.44717	1.7963	0.344	0.1964	-0.127008	0.35754	0.275942
MCW0295	4	60	ATCACTACAGAACACCCTCTC	TATGTATGCACGCAGATATCC	88-107	11	1.76817	2.94444	0.726	0.2945	0.0734062	0.415469	0.458377
LEI0094	4	60	GATCTCACCAGTATGAGCTGC	TCTCACACTGTAACACAGTGC	244-281	21	1.86435	3.27778	0.826	0.2806	0.0217384	0.470325	0.481839
MCW0078	5	60	CCACACGGAGAGGAGAAGGTCT	TAGCATATGAGTGTACTGAGCTTC	144-154	8	1.60003	2.33333	0.555	0.3559	0.120304	0.503794	0.56349
MCW0098	4	60	GGCTGCTTTGTGCTCTTCTCG	CGATGGTCGTAATTCTCACGT	253, 255, 257	3	1.34708	1.5	0.286	0.3303	0.127222	0.457042	0.526118
MCW0081	5	60	GTTGCTGAGAGCCTGGTGCAG	CCTGTATGTGGAATTACTTCTC	114-140	14	1.58867	2.03704	0.489	0.4127	0.145126	0.595142	0.653897
LEI0192	6	60	TGCCAGAGCTTCAGTCTGT	GTCATTACTGTTATGTTTATTGC	261-591	45	1.91342	4.09259	0.9	0.2589	0.0698798	0.469764	0.506817
MCW0183	7	60	ATCCCAGTGTCGAGTATCCGA	TGAGATTTACTGGAGCCTGCC	293-352	21	1.70417	2.61111	0.667	0.2934	0.0379697	0.506101	0.524854
ADL0278	8	60	CCAGCAGTCTACCTTCCTAT	TGTCATCCAAGAACAGTGTG	119-131	10	1.78506	2.59259	0.719	0.2947	0.085948	0.49389	0.537389
MCW0067	10	60	GCACTACTGTGTGCTGCAGTTT	GAGATGTAGTTGCCACATTCCGAC	170-180	7	1.74114	2.75926	0.676	0.3171	0.196115	0.469973	0.573919
ADL0112	10	60	GGCTTAAGCTGACCCATTAT	ATCTCAAATGTAATGCGTGC	132‒142	5	1.62696	1.81481	0.498	0.3744	0.0933371	0.559735	0.600828
MCW0216	13	60	GGGTTTTACAGGATGGGACG	AGTTTCACTCCCAGGGCTCG	134-150	9	1.60847	2.46296	0.555	0.2632	0.0482371	0.386138	0.415749
MCW0104	13	60	TAGCACAACTCAAGCTGTGAG	AGACTTGCACAGCTGTGACC	183-237	27	1.8779	3.38889	0.855	0.3487	0.0567294	0.486819	0.515931
MCW0123	14	60	CCACTAGAAAAGAACATCCTC	GGCTGATGTAAGAAGGGATGA	87-106	11	1.83856	3.2963	0.808	0.3353	0.153343	0.456701	0.540012
MCW0330	17	60	TGGACCTCATCAGTCTGACAG	AATGTTCTCATAGAGTTCCTGC	252-291	10	1.75405	2.62963	0.688	0.3793	0.215517	0.397945	0.527698
MCW0165	23	60	CAGACATGCATGCCCAGATGA	GATCCAGTCCTGCAGGCTGC	111‒117	4	1.49143	2.11111	0.419	0.5217	0.334909	0.435746	0.62472
MCW0069	26	60	GCACTCGAGAAAACTTCCTGCG	ATTGCTTCAGCAAGCATGGGAGGA	158-178	11	1.82309	3.55556	0.795	0.2048	-0.0212319	0.405086	0.392455
† A: number of alleles, AR: allelic richness, Na: mean number of alleles per locus, PIC: polymorphic information content, NAF: null allele, FIS = 1 – (HI/HS) frequency, FST = 1 – (HS/HT) frequency and FIT = 1 – (HI/HT) frequency, HI: averaged observed heterozygosity within populations, HS:averaged expected heterozygosity within populations, HT:expected heterozygosity for entire populations.

## Sheet: Table S2
Table S2. List of D-loop sequences in the GenBank used for constructing the maximum-likelihood and Bayesian phylogenetic trees.
Accession No.	Haplotype name	Reference
AB268517	A01	Oka et al. (2007)
AB268521	A02	Oka et al. (2007)
AB263972	A03	Wada et al. (2008) Direct Submission
D82921	A04	Fumihito et al. (1996)
GU448571	A05	Miao et al. (2013)
AF512222	A06	Liu et al. (2006)
GU448535	A07	Miao et al. (2013)
DQ462546	A08	Song & Jiang. (2006) Direct Submission
GU447419	A09	Miao et al. (2013)
AF512237	A10	Liu et al. (2006)
AF512143	A11	Liu et al. (2006)
AF512098	A12	Liu et al. (2006)
AF512096	A13	Liu et al. (2006)
AF512077	A14	Liu et al. (2006)
GU447344	A15	Miao et al. (2013)
AF512232	A16	Liu et al. (2006)
GU448030	A17	Miao et al. (2013)
AF128341	A18	Fu et al. (1999) Direct Submission
AF512097	A19	Liu et al. (2006)
AY465981	A20	Liu et al. 2003 Direct Submission
GU448902	A21	Miao et al. (2013)
AY392248	A22	Liu et al. (2006)
AY392301	A23	Liu et al. (2006)
AY465960	A24	Liu et al. 2003 Direct Submission
GU447347	A25	Miao et al. (2013)
AB098670	A26	Komiyama et al. (2003)
AY645000	A27	Liu et al. (2006)
AB114073	A28	Komiyama et al. (2004)
AB114078	A29	Komiyama et al. (2004)
AB114081	A30	Komiyama et al. (2004)
AB114084	A31	Komiyama et al. (2004)
AB114085	A32	Komiyama et al. (2004)
AY465977	A33	Liu et al. (2003) Direct Submission
AY588608	A34	Qu et al. (2004) Direct Submission
GU447976	A35	Miao et al. (2013)
AY588626	A36	Qu et al. (2004) Direct Submission
AY588624	A37	Qu et al. (2004) Direct Submission
GU448832	A38	Miao et al. (2013)
GU447399	A39	Miao et al. (2013)
GU447951	A40	Miao et al. (2013)
GU448800	A41	Miao et al. (2013)
GU448664	A42	Miao et al. (2013)
GU447395	A43	Miao et al. (2013)
GU448605	A44	Miao et al. (2013)
GU447892	A45	Miao et al. (2013)
GU447339	A46	Miao et al. (2013)
GU448833	A47	Miao et al. (2013)
GU447954	A48	Miao et al. (2013)
GU448228	A50	Miao et al. (2013)
DQ462562	A51	Song & Jiang. (2006) Direct Submission
GU448992	A52	Miao et al. (2013)
GU448334	A53	Miao et al. (2013)
GU447829	A55	Miao et al. (2013)
GU448307	A56	Miao et al. (2013)
DQ462521	A57	Song & Jiang. (2006) Direct Submission
DQ462548	A58	Song & Jiang. (2006) Direct Submission
GU448621	A59	Miao et al. (2013)
GU447332	A60	Miao et al. (2013)
DQ462563	A61	Song & Jiang. (2006) Direct Submission
DQ462553	A62	Song & Jiang. (2006) Direct Submission
AF512061	A63	Liu et al. (2006)
DQ462561	A64	Song & Jiang. (2006) Direct Submission
EU847752	A65	Kanginakudru et al. (2008)
GU448156	A66	Miao et al. (2013)
GU448684	A67	Miao et al. (2013)
GU447957	A68	Miao et al. (2013)
HM462123	A71	Berthouly-Salazar et al. (2010)
HM462124	A72	Berthouly-Salazar et al. (2010)
HQ189525	A73	Arora et al. (2010) Direct Submission
AM746034	A74	Muchadeyi et al. (2008)
AM746038	A75	Muchadeyi et al. (2008)
GU448539	A77	Miao et al. (2013)
GU448678	A78	Miao et al. (2013)
GU447603	A79	Miao et al. (2013)
HM462209	B01	Berthouly-Salazar et al. (2010)
AF512326	B02	Liu et al. (2006)
AF512309	B03	Liu et al. (2006)
AF512245	B04	Liu et al. (2006)
AF512089	B05	Liu et al. (2006)
AF512085	B06	Liu et al. (2006)
AF512299	B07	Liu et al. (2006)
GU447890	B08	Miao et al. (2013)
AF128335	B09	Fu et al. (1999) Direct Submission
AF512154	B10	Liu et al. (2006)
GU448010	B11	Miao et al. (2013)
AF128342	B12	Fu et al. (1999) Direct Submission
AF512221	B13	Liu et al. (2006)
AY392361	B14	Liu et al. (2006)
AY392229	B15	Liu et al. (2006)
AB098665	B16	Komiyama et al. (2003)
AY588635	B17	Qu et al. (2004) Direct Submission
AY465985	B18	Liu et al. (2003) Direct Submission
AY466000	B19	Liu et al. (2003) Direct Submission
AY588616	B20	Qu et al. (2004) Direct Submission
AY588629	B21	Qu et al. (2004) Direct Submission
AY588633	B22	Qu et al. (2004) Direct Submission
GU448064	B23	Miao et al. (2013)
GU448009	B24	Miao et al. (2013)
GU448567	B25	Miao et al. (2013)
GU448782	B26	Miao et al. (2013)
GU448502	B27	Miao et al. (2013)
GU448261	B28	Miao et al. (2013)
GU447414	B29	Miao et al. (2013)
GU447564	B30	Miao et al. (2013)
GU447475	B31	Miao et al. (2013)
GU447907	B32	Miao et al. (2013)
GU447660	B33	Miao et al. (2013)
GU448192	B34	Miao et al. (2013)
GU447429	B35	Miao et al. (2013)
GU447443	B36	Miao et al. (2013)
GU448581	B37	Miao et al. (2013)
GU448227	B38	Miao et al. (2013)
GU447949	B39	Miao et al. (2013)
GU447888	B40	Miao et al. (2013)
GU448134	B41	Miao et al. (2013)
GU447608	B42	Miao et al. (2013)
EU199937	B43	Silva et al. (2009)
GU447707	B44	Miao et al. (2013)
DQ462557	B45	Song & Jiang. (2006) Direct Submission
DQ462570	B46	Song & Jiang. (2006) Direct Submission
GU448253	B47	Miao et al. (2013)
GU448640	B48	Miao et al. (2013)
GU448624	B49	Miao et al. (2013)
GU447573	B50	Miao et al. (2013)
GU448623	B51	Miao et al. (2013)
GU447571	B52	Miao et al. (2013)
GU448651	B53	Miao et al. (2013)
GU448722	B54	Miao et al. (2013)
GU447570	B55	Miao et al. (2013)
GU447825	B56	Miao et al. (2013)
GU448029	B57	Miao et al. (2013)
GU448925	B58	Miao et al. (2013)
GU449044	B59	Miao et al. (2013)
HM462168	B60	Berthouly-Salazar et al. (2010)
HM462140	B61	Berthouly-Salazar et al. (2010)
HM462143	B62	Berthouly-Salazar et al. (2010)
HM462095	B63	Berthouly-Salazar et al. (2010)
HM462085	B64	Berthouly-Salazar et al. (2010)
GU448212	B67	Miao et al. (2013)
GU447595	B68	Miao et al. (2013)
GU447887	C01	Miao et al. (2013)
DQ462532	C02	Song & Jiang. (2006) Direct Submission
AF512255	C03	Liu et al. (2006)
GU447591	C04	Miao et al. (2013)
GU448028	C05	Miao et al. (2013)
GU447346	C06	Miao et al. (2013)
AB007745	C07	Miyake (2000) Direct Submission
AF512329	C08	Liu et al. (2006)
GU448570	C09	Miao et al. (2013)
AB098699	C10	Komiyama et al. (2003)
AB098697	C11	Komiyama et al. (2003)
AB098644	C12	Komiyama et al. (2003)
AB098649	C13	Komiyama et al. (2003)
AB098637	C14	Komiyama et al. (2003)
AB098642	C15	Komiyama et al. (2003)
AB098636	C16	Komiyama et al. (2003)
AB098648	C17	Komiyama et al. (2003)
AB114072	C18	Komiyama et al. (2004)
AB114075	C19	Komiyama et al. (2004)
GU447330	C20	Miao et al. (2013)
GU447441	C21	Miao et al. (2013)
GU448891	C22	Miao et al. (2013)
GU447809	C23	Miao et al. (2013)
GU447681	C24	Miao et al. (2013)
GU448783	C25	Miao et al. (2013)
GU447428	C26	Miao et al. (2013)
GU448196	C27	Miao et al. (2013)
GU447550	C28	Miao et al. (2013)
GU448975	C29	Miao et al. (2013)
GU448828	C30	Miao et al. (2013)
GU448200	C31	Miao et al. (2013)
GU448015	C32	Miao et al. (2013)
AB268538	C33	Oka et al. (2007)
GU448493	C34	Miao et al. (2013)
GU448278	C35	Miao et al. (2013)
GU448204	C36	Miao et al. (2013)
AB263962	C37	Wada et al. (2008) Direct Submission
GU447590	C38	Miao et al. (2013)
GU447762	C39	Miao et al. (2013)
EU095094	C40	Mwacharo et al. (2011)
AB263960	C41	Wada et al. (2008) Direct Submission
AY588636	C42	Qu et al. (2004) Direct Submission
AY644971	C43	Liu et al. (2006)
GU448724	C44	Miao et al. (2013)
EU847751	C45	Kanginakudru et al. (2008)
EU847784	C46	Kanginakudru et al. (2008)
EU847789	C47	Kanginakudru et al. (2008)
EU847781	C48	Kanginakudru et al. (2008)
EU847782	C49	Kanginakudru et al. (2008)
EU847772	C50	Kanginakudru et al. (2008)
EU847787	C51	Kanginakudru et al. (2008)
EU847749	C52	Kanginakudru et al. (2008)
EU847795	C53	Kanginakudru et al. (2008)
EU847791	C54	Kanginakudru et al. (2008)
EU847796	C55	Kanginakudru et al. (2008)
EU847750	C56	Kanginakudru et al. (2008)
EU847800	C57	Kanginakudru et al. (2008)
GQ293096	C58	Ahmed et al. (2009) Direct Submission
HM462202	C60	Berthouly-Salazar et al. (2010)
HM462206	C61	Berthouly-Salazar et al. (2010)
HM462208	C62	Berthouly-Salazar et al. (2010)
EU199944	D01	Silva et al. (2009)
GU448859	D02	Miao et al. (2013)
AB009441	D03	Miyake (2000) Direct Submission
AB007741	D04	Miyake (2000) Direct Submission
EU095053	D06	Mwacharo et al. (2011)
AB009437	D07	Miyake (2000) Direct Submission
AF128317	D10	Fu et al. (1999) Direct Submission
AB009432	D11	Miyake (2000) Direct Submission
AY588625	D13	Qu et al. (2004) Direct Submission
AF512152	D15	Liu et al. (2006)
AM746044	D18	Muchadeyi et al. (2008)
EU199942	D19	Silva et al. (2009)
AB268526	D21	Oka et al. (2007)
AB268524	D22	Oka et al. (2007)
AY704704	D25	Liu et al. (2006)
AY588637	D26	Qu et al. (2004) Direct Submission
AM746027	D27	Muchadeyi et al. (2008)
AB268527	D28	Oka et al. (2007)
AM746030	D29	Muchadeyi et al. (2008)
GU448726	D30	Miao et al. (2013)
GU447616	D31	Miao et al. (2013)
EU329410	D39	Eriksson et al. (2008)
GU557143	D43	Arora et al. (2010) Direct Submission
GU557145	D44	Arora et al. (2010) Direct Submission
EU199943	D45	Silva et al. (2009)
EU095034	D46	Mwacharo et al. (2011)
AM746026	D47	Muchadeyi et al. (2008)
EU095054	D48	Mwacharo et al. (2011)
EU095045	D49	Mwacharo et al. (2011)
EU095037	D50	Mwacharo et al. (2011)
AM746025	D51	Muchadeyi et al. (2008)
EU095082	D52	Mwacharo et al. (2011)
EU095051	D53	Mwacharo et al. (2011)
GU449071	E01	Miao et al. (2013)
AF512301	E02	Liu et al. (2006)
GU449088	E03	Miao et al. (2013)
GU448809	E04	Miao et al. (2013)
AF512230	E05	Liu et al. (2006)
GU447818	E06	Miao et al. (2013)
GU447973	E07	Miao et al. (2013)
GU449095	E09	Miao et al. (2013)
AY644973	E10	Liu et al. (2006)
GU449083	E11	Miao et al. (2013)
EU095125	E12	Mwacharo et al. (2011)
AY644967	E13	Liu et al. (2006)
AM746045	E14	Muchadeyi et al. (2008)
AY588630	E18	Qu et al. (2004) Direct Submission
GU447791	E19	Miao et al. (2013)
EU847809	E20	Kanginakudru et al. (2008)
GU448948	E21	Miao et al. (2013)
GU448458	E22	Miao et al. (2013)
GU448450	E24	Miao et al. (2013)
GU448391	E25	Miao et al. (2013)
GU448950	E26	Miao et al. (2013)
GU448964	E27	Miao et al. (2013)
GU448953	E28	Miao et al. (2013)
GU448758	E29	Miao et al. (2013)
GU447982	E30	Miao et al. (2013)
DQ462533	E32	Song & Jiang. (2006) Direct Submission
GU448648	E33	Miao et al. (2013)
GU448468	E34	Miao et al. (2013)
GU448601	E35	Miao et al. (2013)
GU448952	E37	Miao et al. (2013)
GU448414	E39	Miao et al. (2013)
GU448364	E40	Miao et al. (2013)
GU448409	E41	Miao et al. (2013)
GU448766	E42	Miao et al. (2013)
GU448389	E44	Miao et al. (2013)
GQ258697	E45	Revay et al. (2010)
GU448413	E46	Miao et al. (2013)
GU447988	E47	Miao et al. (2013)
AM746046	E48	Muchadeyi et al. (2008)
GQ258691	E49	Revay et al. (2010)
EU847811	E50	Kanginakudru et al. (2008)
EF190837	E52	Gongora et al. (2008)
EU199915	E54	Silva et al. (2009)
EU199910	E55	Silva et al. (2009)
EU199924	E56	Silva et al. (2009)
EU199907	E57	Silva et al. (2009)
EU199908	E58	Silva et al. (2009)
EU199909	E59	Silva et al. (2009)
EU199914	E60	Silva et al. (2009)
EU199920	E61	Silva et al. (2009)
EU199917	E62	Silva et al. (2009)
EU199911	E63	Silva et al. (2009)
EU199919	E64	Silva et al. (2009)
EU199912	E65	Silva et al. (2009)
EU095123	E66	Mwacharo et al. (2011)
EU095043	E67	Mwacharo et al. (2011)
EU095141	E68	Mwacharo et al. (2011)
EU095122	E69	Mwacharo et al. (2011)
EU095153	E70	Mwacharo et al. (2011)
EU095059	E71	Mwacharo et al. (2011)
EU095101	E72	Mwacharo et al. (2011)
EU095036	E73	Mwacharo et al. (2011)
EU095038	E74	Mwacharo et al. (2011)
EU095159	E75	Mwacharo et al. (2011)
EU095121	E76	Mwacharo et al. (2011)
EU095163	E77	Mwacharo et al. (2011)
EU095149	E78	Mwacharo et al. (2011)
EU095169	E79	Mwacharo et al. (2011)
AM886307	E80	Muchadeyi et al. (2008)
GU447585	E82	Miao et al. (2013)
AM746050	E89	Muchadeyi et al. (2008)
HQ189520	E106	Arora et al. (2010) Direct Submission
GU557144	E110	Arora et al. (2010) Direct Submission
HQ189522	E111	Arora et al. (2010) Direct Submission
HQ189521	E112	Arora et al. (2010) Direct Submission
GU557146	E113	Arora et al. (2010) Direct Submission
AM746055	E115	Muchadeyi et al. (2008)
GU561992	E116	Pratap et al. (2010) Direct Submission
AM746048	E117	Muchadeyi et al. (2008)
AM746052	E118	Muchadeyi et al. (2008)
GU561993	E119	Pratap et al. (2010) Direct Submission
EU199926	E120	Silva et al. (2009)
AB263948	E127	Wada et al. (2008) Direct Submission
AM746029	E128	Muchadeyi et al. (2008)
AM746043	E129	Muchadeyi et al. (2008)
EU847815	E130	Kanginakudru et al. (2008)
AF512285	F01	Liu et al. (2006)
GU447893	F02	Miao et al. (2013)
AF512185	F03	Liu et al. (2006)
AY392213	F04	Liu et al. (2006)
AF512157	F06	Liu et al. (2006)
AF512057	F07	Liu et al. (2006)
D82907	F08	Fumihito et al. (1996)
AB009443	F09	Miyake (2000) Direct Submission
AY392312	F10	Liu et al. (2006)
AY392328	F11	Liu et al. (2006)
AY392305	F12	Liu et al. (2006)
AY392311	F13	Liu et al. (2006)
AY392309	F14	Liu et al. (2006)
AY392354	F15	Liu et al. (2006)
AY392173	F16	Liu et al. (2006)
AY392314	F17	Liu et al. (2006)
GU447606	F18	Miao et al. (2013)
GU448935	F19	Miao et al. (2013)
GU447672	F20	Miao et al. (2013)
GU447621	F21	Miao et al. (2013)
GU447612	F22	Miao et al. (2013)
AB098669	F23	Komiyama et al. (2003)
GU447670	F24	Miao et al. (2013)
GU448092	F25	Miao et al. (2013)
GU448659	F26	Miao et al. (2013)
GU447738	F27	Miao et al. (2013)
GU447906	F28	Miao et al. (2013)
GU447601	F29	Miao et al. (2013)
HM462182	F30	Berthouly-Salazar et al. (2010)
GU447638	F33	Miao et al. (2013)
HM462142	F34	Berthouly-Salazar et al. (2010)
AF512288	G01	Liu et al. (2006)
AF512112	G02	Liu et al. (2006)
AF512146	G03	Liu et al. (2006)
AF512249	G04	Liu et al. (2006)
AF512324	G05	Liu et al. (2006)
AY392220	G07	Liu et al. (2006)
AY392346	G08	Liu et al. (2006)
AY392232	G09	Liu et al. (2006)
AY392263	G10	Liu et al. (2006)
AY392241	G11	Liu et al. (2006)
AY392251	G12	Liu et al. (2006)
AY392260	G13	Liu et al. (2006)
AY392215	G14	Liu et al. (2006)
AY392239	G15	Liu et al. (2006)
AY392209	G16	Liu et al. (2006)
AY392351	G17	Liu et al. (2006)
AY392282	G18	Liu et al. (2006)
AY392292	G19	Liu et al. (2006)
AY392290	G20	Liu et al. (2006)
GU448146	G21	Miao et al. (2013)
AY392335	G22	Liu et al. (2006)
GU448144	G23	Miao et al. (2013)
AY465997	G24	Liu et al. (2003) Direct Submission
GU447577	G25	Miao et al. (2013)
GU448101	G26	Miao et al. (2013)
GU447732	G27	Miao et al. (2013)
GU448341	G28	Miao et al. (2013)
GU447683	G29	Miao et al. (2013)
GU448340	G30	Miao et al. (2013)
GU448338	G31	Miao et al. (2013)
GU448294	G32	Miao et al. (2013)
GU448290	G33	Miao et al. (2013)
GU448893	G34	Miao et al. (2013)
EU199927	G35	Silva et al. (2009)
EU199929	G36	Silva et al. (2009)
EU199934	G37	Silva et al. (2009)
EU199933	G38	Silva et al. (2009)
EU199930	G39	Silva et al. (2009)
EU199932	G40	Silva et al. (2009)
EU199935	G41	Silva et al. (2009)
GU448160	G42	Miao et al. (2013)
GU447822	G43	Miao et al. (2013)
GU447861	G44	Miao et al. (2013)
GU447864	G45	Miao et al. (2013)
GU448139	G46	Miao et al. (2013)
HM462175	G49	Berthouly-Salazar et al. (2010)
AY392185	H01	Liu et al. (2006)
GU447859	H02	Miao et al. (2013)
AY392176	H03	Liu et al. (2006)
AB098646	H04	Komiyama et al. (2003)
AB098639	H05	Komiyama et al. (2003)
AB098662	H06	Komiyama et al. (2003)
AB098638	H07	Komiyama et al. (2003)
AB009434	J01	Miyake (2000) Direct Submission
AB007756	J02	Miyake (2000) Direct Submission
AB009449	J03	Miyake (2000) Direct Submission
AB268545	J04	Oka et al. (2007)
AB009439	K01	Miyake (2000) Direct Submission
AB007720	K02	Miyake (2000) Direct Submission
AB009440	K03	Miyake (2000) Direct Submission
GU448374	I01	Miao et al. (2013)
GU448422	I02	Miao et al. (2013)
GU448466	I03	Miao et al. (2013)
GU448603	W	Miao et al. (2013)
GU447597	X	Miao et al. (2013)
GU447596	Y	Miao et al. (2013)
GU447598	Y	Miao et al. (2013)
GU447643	Z01	Miao et al. (2013)
GU447644	Z02	Miao et al. (2013)
Note: Sequence names from A01 to Z02 were named in Miao et al.(2013)

## Sheet: Table S3
Table S3. Accession number list of D-loop sequences obtained from NCBI Genbank.
ACCESSION	country	reagion	breed	reference	DOI
MN381709	China	Yunnan	Dulong chicken	Li et al., 2019	doi.org/10.1080/23802359.2019.1700837
MN381708	China	Yunnan	Dulong chicken	Li et al., 2019	doi.org/10.1080/23802359.2019.1700837
MN381707	China	Yunnan	Dulong chicken	Li et al., 2019	doi.org/10.1080/23802359.2019.1700837
MN381706	China	Yunnan	Dulong chicken	Li et al., 2019	doi.org/10.1080/23802359.2019.1700837
MN381705	China	Yunnan	Dulong chicken	Li et al., 2019	doi.org/10.1080/23802359.2019.1700837
MN381704	China	Yunnan	Dulong chicken	Li et al., 2019	doi.org/10.1080/23802359.2019.1700837
MN381703	China	Yunnan	Dulong chicken	Li et al., 2019	doi.org/10.1080/23802359.2019.1700837
MN381702	China	Yunnan	Dulong chicken	Li et al., 2019	doi.org/10.1080/23802359.2019.1700837
MN381701	China	Yunnan	Dulong chicken	Li et al., 2019	doi.org/10.1080/23802359.2019.1700837
MN381700	China	Yunnan	Dulong chicken	Li et al., 2019	doi.org/10.1080/23802359.2019.1700837
MN381699	China	Yunnan	Dulong chicken	Li et al., 2019	doi.org/10.1080/23802359.2019.1700837
MN381698	China	Yunnan	Dulong chicken	Li et al., 2019	doi.org/10.1080/23802359.2019.1700837
MN381697	China	Yunnan	Dulong chicken	Li et al., 2019	doi.org/10.1080/23802359.2019.1700837
MN381696	China	Yunnan	Dulong chicken	Li et al., 2019	doi.org/10.1080/23802359.2019.1700837
MN381695	China	Yunnan	Dulong chicken	Li et al., 2019	doi.org/10.1080/23802359.2019.1700837
MN381694	China	Yunnan	Dulong chicken	Li et al., 2019	doi.org/10.1080/23802359.2019.1700837
MN381693	China	Yunnan	Dulong chicken	Li et al., 2019	doi.org/10.1080/23802359.2019.1700837
MN381692	China	Yunnan	Dulong chicken	Li et al., 2019	doi.org/10.1080/23802359.2019.1700837
MN381691	China	Yunnan	Dulong chicken	Li et al., 2019	doi.org/10.1080/23802359.2019.1700837
MN381690	China	Yunnan	Dulong chicken	Li et al., 2019	doi.org/10.1080/23802359.2019.1700837
MN381689	China	Yunnan	Dulong chicken	Li et al., 2019	doi.org/10.1080/23802359.2019.1700837
MN381688	China	Yunnan	Dulong chicken	Li et al., 2019	doi.org/10.1080/23802359.2019.1700837
MN381687	China	Yunnan	Dulong chicken	Li et al., 2019	doi.org/10.1080/23802359.2019.1700837
MN381686	China	Yunnan	Dulong chicken	Li et al., 2019	doi.org/10.1080/23802359.2019.1700837
MN381685	China	Yunnan	Dulong chicken	Li et al., 2019	doi.org/10.1080/23802359.2019.1700837
MN381684	China	Yunnan	Dulong chicken	Li et al., 2019	doi.org/10.1080/23802359.2019.1700837
MN381683	China	Yunnan	Dulong chicken	Li et al., 2019	doi.org/10.1080/23802359.2019.1700837
MN381682	China	Yunnan	Dulong chicken	Li et al., 2019	doi.org/10.1080/23802359.2019.1700837
MN381681	China	Yunnan	Dulong chicken	Li et al., 2019	doi.org/10.1080/23802359.2019.1700837
MN381680	China	Yunnan	Dulong chicken	Li et al., 2019	doi.org/10.1080/23802359.2019.1700837
MN381679	China	Yunnan	Dulong chicken	Li et al., 2019	doi.org/10.1080/23802359.2019.1700837
MN381678	China	Yunnan	Dulong chicken	Li et al., 2019	doi.org/10.1080/23802359.2019.1700837
MN381677	China	Yunnan	Dulong chicken	Li et al., 2019	doi.org/10.1080/23802359.2019.1700837
MN381676	China	Yunnan	Dulong chicken	Li et al., 2019	doi.org/10.1080/23802359.2019.1700837
MN381675	China	Yunnan	Dulong chicken	Li et al., 2019	doi.org/10.1080/23802359.2019.1700837
MN381674	China	Yunnan	Dulong chicken	Li et al., 2019	doi.org/10.1080/23802359.2019.1700837
MN381673	China	Yunnan	Dulong chicken	Li et al., 2019	doi.org/10.1080/23802359.2019.1700837
MN381672	China	Yunnan	Dulong chicken	Li et al., 2019	doi.org/10.1080/23802359.2019.1700837
MN381671	China	Yunnan	Dulong chicken	Li et al., 2019	doi.org/10.1080/23802359.2019.1700837
MN381670	China	Yunnan	Dulong chicken	Li et al., 2019	doi.org/10.1080/23802359.2019.1700837
MN381669	China	Yunnan	Dulong chicken	Li et al., 2019	doi.org/10.1080/23802359.2019.1700837
MN381668	China	Yunnan	Dulong chicken	Li et al., 2019	doi.org/10.1080/23802359.2019.1700837
MN381667	China	Yunnan	Dulong chicken	Li et al., 2019	doi.org/10.1080/23802359.2019.1700837
MN381666	China	Yunnan	Dulong chicken	Li et al., 2019	doi.org/10.1080/23802359.2019.1700837
MN381665	China	Yunnan	Dulong chicken	Li et al., 2019	doi.org/10.1080/23802359.2019.1700837
MN381664	China	Yunnan	Dulong chicken	Li et al., 2019	doi.org/10.1080/23802359.2019.1700837
MN381663	China	Yunnan	Dulong chicken	Li et al., 2019	doi.org/10.1080/23802359.2019.1700837
MN381662	China	Yunnan	Dulong chicken	Li et al., 2019	doi.org/10.1080/23802359.2019.1700837
MN381661	China	Yunnan	Dulong chicken	Li et al., 2019	doi.org/10.1080/23802359.2019.1700837
MN381660	China	Yunnan	Dulong chicken	Li et al., 2019	doi.org/10.1080/23802359.2019.1700837
MN381659	China	Yunnan	Dulong chicken	Li et al., 2019	doi.org/10.1080/23802359.2019.1700837
MN381658	China	Yunnan	Dulong chicken	Li et al., 2019	doi.org/10.1080/23802359.2019.1700837
MN381657	China	Yunnan	Dulong chicken	Li et al., 2019	doi.org/10.1080/23802359.2019.1700837
MN381656	China	Yunnan	Dulong chicken	Li et al., 2019	doi.org/10.1080/23802359.2019.1700837
MN381655	China	Yunnan	Dulong chicken	Li et al., 2019	doi.org/10.1080/23802359.2019.1700837
MN381654	China	Yunnan	Dulong chicken	Li et al., 2019	doi.org/10.1080/23802359.2019.1700837
MN381653	China	Yunnan	Dulong chicken	Li et al., 2019	doi.org/10.1080/23802359.2019.1700837
MN381652	China	Yunnan	Dulong chicken	Li et al., 2019	doi.org/10.1080/23802359.2019.1700837
MN381651	China	Yunnan	Dulong chicken	Li et al., 2019	doi.org/10.1080/23802359.2019.1700837
MN381650	China	Sichuan	Tianfu black-bone fowl	Li et al., 2019	doi.org/10.1080/23802359.2019.1700837
MN381649	China	Sichuan	Tianfu black-bone fowl	Li et al., 2019	doi.org/10.1080/23802359.2019.1700837
MN381648	China	Sichuan	Tianfu black-bone fowl	Li et al., 2019	doi.org/10.1080/23802359.2019.1700837
MN381647	China	Sichuan	Tianfu black-bone fowl	Li et al., 2019	doi.org/10.1080/23802359.2019.1700837
MN381646	China	Sichuan	Tianfu black-bone fowl	Li et al., 2019	doi.org/10.1080/23802359.2019.1700837
MN381645	China	Sichuan	Tianfu black-bone fowl	Li et al., 2019	doi.org/10.1080/23802359.2019.1700837
MN381644	China	Sichuan	Tianfu black-bone fowl	Li et al., 2019	doi.org/10.1080/23802359.2019.1700837
MN381643	China	Sichuan	Tianfu black-bone fowl	Li et al., 2019	doi.org/10.1080/23802359.2019.1700837
MN381642	China	Sichuan	Tianfu black-bone fowl	Li et al., 2019	doi.org/10.1080/23802359.2019.1700837
MN381641	China	Sichuan	Tianfu black-bone fowl	Li et al., 2019	doi.org/10.1080/23802359.2019.1700837
MN381640	China	Sichuan	Tianfu black-bone fowl	Li et al., 2019	doi.org/10.1080/23802359.2019.1700837
MN381639	China	Sichuan	Tianfu black-bone fowl	Li et al., 2019	doi.org/10.1080/23802359.2019.1700837
MN381638	China	Sichuan	Tianfu black-bone fowl	Li et al., 2019	doi.org/10.1080/23802359.2019.1700837
MN381637	China	Sichuan	Tianfu black-bone fowl	Li et al., 2019	doi.org/10.1080/23802359.2019.1700837
MN381636	China	Sichuan	Tianfu black-bone fowl	Li et al., 2019	doi.org/10.1080/23802359.2019.1700837
MN381635	China	Sichuan	Tianfu black-bone fowl	Li et al., 2019	doi.org/10.1080/23802359.2019.1700837
MN381634	China	Sichuan	Tianfu black-bone fowl	Li et al., 2019	doi.org/10.1080/23802359.2019.1700837
MN381633	China	Sichuan	Tianfu black-bone fowl	Li et al., 2019	doi.org/10.1080/23802359.2019.1700837
MN381632	China	Sichuan	Tianfu black-bone fowl	Li et al., 2019	doi.org/10.1080/23802359.2019.1700837
MN381631	China	Sichuan	Tianfu black-bone fowl	Li et al., 2019	doi.org/10.1080/23802359.2019.1700837
MN381630	China	Sichuan	Tianfu black-bone fowl	Li et al., 2019	doi.org/10.1080/23802359.2019.1700837
MN381629	China	Sichuan	Tianfu black-bone fowl	Li et al., 2019	doi.org/10.1080/23802359.2019.1700837
MN381628	China	Sichuan	Tianfu black-bone fowl	Li et al., 2019	doi.org/10.1080/23802359.2019.1700837
MN381627	China	Sichuan	Tianfu black-bone fowl	Li et al., 2019	doi.org/10.1080/23802359.2019.1700837
MN381626	China	Sichuan	Tianfu black-bone fowl	Li et al., 2019	doi.org/10.1080/23802359.2019.1700837
MN381625	China	Sichuan	Tianfu black-bone fowl	Li et al., 2019	doi.org/10.1080/23802359.2019.1700837
MN381624	China	Sichuan	Tianfu black-bone fowl	Li et al., 2019	doi.org/10.1080/23802359.2019.1700837
MN381623	China	Sichuan	Tianfu black-bone fowl	Li et al., 2019	doi.org/10.1080/23802359.2019.1700837
MN381622	China	Sichuan	Tianfu black-bone fowl	Li et al., 2019	doi.org/10.1080/23802359.2019.1700837
MN381621	China	Sichuan	Tianfu black-bone fowl	Li et al., 2019	doi.org/10.1080/23802359.2019.1700837
MN381620	China	Sichuan	Tianfu black-bone fowl	Li et al., 2019	doi.org/10.1080/23802359.2019.1700837
MN381619	China	Sichuan	Tianfu black-bone fowl	Li et al., 2019	doi.org/10.1080/23802359.2019.1700837
MN381618	China	Sichuan	Tianfu black-bone fowl	Li et al., 2019	doi.org/10.1080/23802359.2019.1700837
MN381617	China	Sichuan	Tianfu black-bone fowl	Li et al., 2019	doi.org/10.1080/23802359.2019.1700837
MN381616	China	Sichuan	Tianfu black-bone fowl	Li et al., 2019	doi.org/10.1080/23802359.2019.1700837
MN381615	China	Sichuan	Tianfu black-bone fowl	Li et al., 2019	doi.org/10.1080/23802359.2019.1700837
MN381614	China	Sichuan	Tianfu black-bone fowl	Li et al., 2019	doi.org/10.1080/23802359.2019.1700837
MN381613	China	Sichuan	Tianfu black-bone fowl	Li et al., 2019	doi.org/10.1080/23802359.2019.1700837
MN381612	China	Sichuan	Tianfu black-bone fowl	Li et al., 2019	doi.org/10.1080/23802359.2019.1700837
MN381611	China	Sichuan	Tianfu black-bone fowl	Li et al., 2019	doi.org/10.1080/23802359.2019.1700837
MN381610	China	Sichuan	Tianfu black-bone fowl	Li et al., 2019	doi.org/10.1080/23802359.2019.1700837
MN381609	China	Sichuan	Tianfu black-bone fowl	Li et al., 2019	doi.org/10.1080/23802359.2019.1700837
MN381608	China	Sichuan	Tianfu black-bone fowl	Li et al., 2019	doi.org/10.1080/23802359.2019.1700837
MN381607	China	Sichuan	Tianfu black-bone fowl	Li et al., 2019	doi.org/10.1080/23802359.2019.1700837
MN381606	China	Sichuan	Shimian caoke fowl	Li et al., 2019	doi.org/10.1080/23802359.2019.1700837
MN381605	China	Sichuan	Shimian caoke fowl	Li et al., 2019	doi.org/10.1080/23802359.2019.1700837
MN381604	China	Sichuan	Shimian caoke fowl	Li et al., 2019	doi.org/10.1080/23802359.2019.1700837
MN381603	China	Sichuan	Shimian caoke fowl	Li et al., 2019	doi.org/10.1080/23802359.2019.1700837
MN381602	China	Sichuan	Shimian caoke fowl	Li et al., 2019	doi.org/10.1080/23802359.2019.1700837
MN381601	China	Sichuan	Shimian caoke fowl	Li et al., 2019	doi.org/10.1080/23802359.2019.1700837
MN381600	China	Sichuan	Shimian caoke fowl	Li et al., 2019	doi.org/10.1080/23802359.2019.1700837
MN381599	China	Sichuan	Shimian caoke fowl	Li et al., 2019	doi.org/10.1080/23802359.2019.1700837
MN381598	China	Sichuan	Shimian caoke fowl	Li et al., 2019	doi.org/10.1080/23802359.2019.1700837
MN381597	China	Sichuan	Shimian caoke fowl	Li et al., 2019	doi.org/10.1080/23802359.2019.1700837
MN381596	China	Sichuan	Shimian caoke fowl	Li et al., 2019	doi.org/10.1080/23802359.2019.1700837
MN381595	China	Sichuan	Shimian caoke fowl	Li et al., 2019	doi.org/10.1080/23802359.2019.1700837
MN381594	China	Sichuan	Shimian caoke fowl	Li et al., 2019	doi.org/10.1080/23802359.2019.1700837
MN381593	China	Sichuan	Shimian caoke fowl	Li et al., 2019	doi.org/10.1080/23802359.2019.1700837
MN381592	China	Sichuan	Shimian caoke fowl	Li et al., 2019	doi.org/10.1080/23802359.2019.1700837
MN381591	China	Sichuan	Shimian caoke fowl	Li et al., 2019	doi.org/10.1080/23802359.2019.1700837
MN381590	China	Sichuan	Shimian caoke fowl	Li et al., 2019	doi.org/10.1080/23802359.2019.1700837
MN381589	China	Sichuan	Shimian caoke fowl	Li et al., 2019	doi.org/10.1080/23802359.2019.1700837
MN381588	China	Sichuan	Shimian caoke fowl	Li et al., 2019	doi.org/10.1080/23802359.2019.1700837
MN381587	China	Sichuan	Shimian caoke fowl	Li et al., 2019	doi.org/10.1080/23802359.2019.1700837
MN381586	China	Sichuan	Shimian caoke fowl	Li et al., 2019	doi.org/10.1080/23802359.2019.1700837
MN381585	China	Sichuan	Shimian caoke fowl	Li et al., 2019	doi.org/10.1080/23802359.2019.1700837
MN381584	China	Sichuan	Shimian caoke fowl	Li et al., 2019	doi.org/10.1080/23802359.2019.1700837
MN381583	China	Sichuan	Shimian caoke fowl	Li et al., 2019	doi.org/10.1080/23802359.2019.1700837
MN381582	China	Sichuan	Shimian caoke fowl	Li et al., 2019	doi.org/10.1080/23802359.2019.1700837
MN381581	China	Sichuan	Shimian caoke fowl	Li et al., 2019	doi.org/10.1080/23802359.2019.1700837
MN381580	China	Sichuan	Shimian caoke fowl	Li et al., 2019	doi.org/10.1080/23802359.2019.1700837
MN381579	China	Sichuan	Shimian caoke fowl	Li et al., 2019	doi.org/10.1080/23802359.2019.1700837
MN381578	China	Sichuan	Shimian caoke fowl	Li et al., 2019	doi.org/10.1080/23802359.2019.1700837
MN381577	China	Sichuan	Shimian caoke fowl	Li et al., 2019	doi.org/10.1080/23802359.2019.1700837
MN381576	China	Sichuan	Shimian caoke fowl	Li et al., 2019	doi.org/10.1080/23802359.2019.1700837
MN381575	China	Sichuan	Shimian caoke fowl	Li et al., 2019	doi.org/10.1080/23802359.2019.1700837
MN381574	China	Sichuan	Shimian caoke fowl	Li et al., 2019	doi.org/10.1080/23802359.2019.1700837
MN381573	China	Sichuan	Shimian caoke fowl	Li et al., 2019	doi.org/10.1080/23802359.2019.1700837
MN381572	China	Sichuan	Shimian caoke fowl	Li et al., 2019	doi.org/10.1080/23802359.2019.1700837
MN381571	China	Sichuan	Shimian caoke fowl	Li et al., 2019	doi.org/10.1080/23802359.2019.1700837
MN381570	China	Sichuan	Shimian caoke fowl	Li et al., 2019	doi.org/10.1080/23802359.2019.1700837
MN381569	China	Sichuan	Shimian caoke fowl	Li et al., 2019	doi.org/10.1080/23802359.2019.1700837
MN381568	China	Sichuan	Shimian caoke fowl	Li et al., 2019	doi.org/10.1080/23802359.2019.1700837
MN381567	China	Sichuan	Shimian caoke fowl	Li et al., 2019	doi.org/10.1080/23802359.2019.1700837
MN381566	China	Sichuan	Shimian caoke fowl	Li et al., 2019	doi.org/10.1080/23802359.2019.1700837
MN381565	China	Sichuan	Shimian caoke fowl	Li et al., 2019	doi.org/10.1080/23802359.2019.1700837
MN381564	China	Sichuan	Shimian caoke fowl	Li et al., 2019	doi.org/10.1080/23802359.2019.1700837
MN381563	China	Sichuan	Shimian caoke fowl	Li et al., 2019	doi.org/10.1080/23802359.2019.1700837
MN381562	China	Sichuan	Shimian caoke fowl	Li et al., 2019	doi.org/10.1080/23802359.2019.1700837
MN381561	China	Sichuan	Shimian caoke fowl	Li et al., 2019	doi.org/10.1080/23802359.2019.1700837
MN381560	China	Sichuan	Pengxian yellow fowl	Li et al., 2019	doi.org/10.1080/23802359.2019.1700837
MN381559	China	Sichuan	Pengxian yellow fowl	Li et al., 2019	doi.org/10.1080/23802359.2019.1700837
MN381558	China	Sichuan	Pengxian yellow fowl	Li et al., 2019	doi.org/10.1080/23802359.2019.1700837
MN381557	China	Sichuan	Pengxian yellow fowl	Li et al., 2019	doi.org/10.1080/23802359.2019.1700837
MN381556	China	Sichuan	Pengxian yellow fowl	Li et al., 2019	doi.org/10.1080/23802359.2019.1700837
MN381555	China	Sichuan	Pengxian yellow fowl	Li et al., 2019	doi.org/10.1080/23802359.2019.1700837
MN381554	China	Sichuan	Pengxian yellow fowl	Li et al., 2019	doi.org/10.1080/23802359.2019.1700837
MN381553	China	Sichuan	Pengxian yellow fowl	Li et al., 2019	doi.org/10.1080/23802359.2019.1700837
MN381552	China	Sichuan	Pengxian yellow fowl	Li et al., 2019	doi.org/10.1080/23802359.2019.1700837
MN381551	China	Sichuan	Pengxian yellow fowl	Li et al., 2019	doi.org/10.1080/23802359.2019.1700837
MN381550	China	Sichuan	Pengxian yellow fowl	Li et al., 2019	doi.org/10.1080/23802359.2019.1700837
MN381549	China	Sichuan	Pengxian yellow fowl	Li et al., 2019	doi.org/10.1080/23802359.2019.1700837
MN381548	China	Sichuan	Pengxian yellow fowl	Li et al., 2019	doi.org/10.1080/23802359.2019.1700837
MN381547	China	Sichuan	Pengxian yellow fowl	Li et al., 2019	doi.org/10.1080/23802359.2019.1700837
MN381546	China	Sichuan	Pengxian yellow fowl	Li et al., 2019	doi.org/10.1080/23802359.2019.1700837
MN381545	China	Sichuan	Pengxian yellow fowl	Li et al., 2019	doi.org/10.1080/23802359.2019.1700837
MN381544	China	Sichuan	Pengxian yellow fowl	Li et al., 2019	doi.org/10.1080/23802359.2019.1700837
MN381543	China	Sichuan	Pengxian yellow fowl	Li et al., 2019	doi.org/10.1080/23802359.2019.1700837
MN381542	China	Sichuan	Pengxian yellow fowl	Li et al., 2019	doi.org/10.1080/23802359.2019.1700837
MN381541	China	Sichuan	Pengxian yellow fowl	Li et al., 2019	doi.org/10.1080/23802359.2019.1700837
MN381540	China	Sichuan	Pengxian yellow fowl	Li et al., 2019	doi.org/10.1080/23802359.2019.1700837
MN381539	China	Sichuan	Pengxian yellow fowl	Li et al., 2019	doi.org/10.1080/23802359.2019.1700837
MN381538	China	Sichuan	Pengxian yellow fowl	Li et al., 2019	doi.org/10.1080/23802359.2019.1700837
MN381537	China	Sichuan	Pengxian yellow fowl	Li et al., 2019	doi.org/10.1080/23802359.2019.1700837
MN381536	China	Sichuan	Pengxian yellow fowl	Li et al., 2019	doi.org/10.1080/23802359.2019.1700837
MN381535	China	Sichuan	Pengxian yellow fowl	Li et al., 2019	doi.org/10.1080/23802359.2019.1700837
MN381534	China	Sichuan	Pengxian yellow fowl	Li et al., 2019	doi.org/10.1080/23802359.2019.1700837
MN381533	China	Sichuan	Muchuan black-bone fowl	Li et al., 2019	doi.org/10.1080/23802359.2019.1700837
MN381532	China	Sichuan	Muchuan black-bone fowl	Li et al., 2019	doi.org/10.1080/23802359.2019.1700837
MN381531	China	Sichuan	Muchuan black-bone fowl	Li et al., 2019	doi.org/10.1080/23802359.2019.1700837
MN381530	China	Sichuan	Muchuan black-bone fowl	Li et al., 2019	doi.org/10.1080/23802359.2019.1700837
MN381529	China	Sichuan	Muchuan black-bone fowl	Li et al., 2019	doi.org/10.1080/23802359.2019.1700837
MN381528	China	Sichuan	Muchuan black-bone fowl	Li et al., 2019	doi.org/10.1080/23802359.2019.1700837
MN381527	China	Sichuan	Muchuan black-bone fowl	Li et al., 2019	doi.org/10.1080/23802359.2019.1700837
MN381526	China	Sichuan	Muchuan black-bone fowl	Li et al., 2019	doi.org/10.1080/23802359.2019.1700837
MN381525	China	Sichuan	Muchuan black-bone fowl	Li et al., 2019	doi.org/10.1080/23802359.2019.1700837
MN381524	China	Sichuan	Muchuan black-bone fowl	Li et al., 2019	doi.org/10.1080/23802359.2019.1700837
MN381523	China	Sichuan	Muchuan black-bone fowl	Li et al., 2019	doi.org/10.1080/23802359.2019.1700837
MN381522	China	Sichuan	Muchuan black-bone fowl	Li et al., 2019	doi.org/10.1080/23802359.2019.1700837
MN381521	China	Sichuan	Muchuan black-bone fowl	Li et al., 2019	doi.org/10.1080/23802359.2019.1700837
MN381520	China	Sichuan	Muchuan black-bone fowl	Li et al., 2019	doi.org/10.1080/23802359.2019.1700837
MN381519	China	Sichuan	Muchuan black-bone fowl	Li et al., 2019	doi.org/10.1080/23802359.2019.1700837
MN381518	China	Sichuan	Muchuan black-bone fowl	Li et al., 2019	doi.org/10.1080/23802359.2019.1700837
MN381517	China	Sichuan	Muchuan black-bone fowl	Li et al., 2019	doi.org/10.1080/23802359.2019.1700837
MN381516	China	Sichuan	Muchuan black-bone fowl	Li et al., 2019	doi.org/10.1080/23802359.2019.1700837
MN381515	China	Sichuan	Muchuan black-bone fowl	Li et al., 2019	doi.org/10.1080/23802359.2019.1700837
MN381514	China	Sichuan	Muchuan black-bone fowl	Li et al., 2019	doi.org/10.1080/23802359.2019.1700837
MN381513	China	Sichuan	Muchuan black-bone fowl	Li et al., 2019	doi.org/10.1080/23802359.2019.1700837
MN381512	China	Sichuan	Muchuan black-bone fowl	Li et al., 2019	doi.org/10.1080/23802359.2019.1700837
MN381511	China	Sichuan	Muchuan black-bone fowl	Li et al., 2019	doi.org/10.1080/23802359.2019.1700837
MN381510	China	Sichuan	Muchuan black-bone fowl	Li et al., 2019	doi.org/10.1080/23802359.2019.1700837
MN381509	China	Sichuan	Muchuan black-bone fowl	Li et al., 2019	doi.org/10.1080/23802359.2019.1700837
MN381508	China	Sichuan	Muchuan black-bone fowl	Li et al., 2019	doi.org/10.1080/23802359.2019.1700837
MN381507	China	Sichuan	Muchuan black-bone fowl	Li et al., 2019	doi.org/10.1080/23802359.2019.1700837
MN381506	China	Sichuan	Muchuan black-bone fowl	Li et al., 2019	doi.org/10.1080/23802359.2019.1700837
MN381505	China	Sichuan	Muchuan black-bone fowl	Li et al., 2019	doi.org/10.1080/23802359.2019.1700837
MN381504	China	Sichuan	Miyi fowl	Li et al., 2019	doi.org/10.1080/23802359.2019.1700837
MN381503	China	Sichuan	Miyi fowl	Li et al., 2019	doi.org/10.1080/23802359.2019.1700837
MN381502	China	Sichuan	Miyi fowl	Li et al., 2019	doi.org/10.1080/23802359.2019.1700837
MN381501	China	Sichuan	Miyi fowl	Li et al., 2019	doi.org/10.1080/23802359.2019.1700837
MN381500	China	Sichuan	Miyi fowl	Li et al., 2019	doi.org/10.1080/23802359.2019.1700837
MN381499	China	Sichuan	Miyi fowl	Li et al., 2019	doi.org/10.1080/23802359.2019.1700837
MN381498	China	Sichuan	Miyi fowl	Li et al., 2019	doi.org/10.1080/23802359.2019.1700837
MN381497	China	Sichuan	Miyi fowl	Li et al., 2019	doi.org/10.1080/23802359.2019.1700837
MN381496	China	Sichuan	Miyi fowl	Li et al., 2019	doi.org/10.1080/23802359.2019.1700837
MN381495	China	Sichuan	Miyi fowl	Li et al., 2019	doi.org/10.1080/23802359.2019.1700837
MN381494	China	Sichuan	Miyi fowl	Li et al., 2019	doi.org/10.1080/23802359.2019.1700837
MN381493	China	Sichuan	Miyi fowl	Li et al., 2019	doi.org/10.1080/23802359.2019.1700837
MN381492	China	Sichuan	Miyi fowl	Li et al., 2019	doi.org/10.1080/23802359.2019.1700837
MN381491	China	Sichuan	Miyi fowl	Li et al., 2019	doi.org/10.1080/23802359.2019.1700837
MN381490	China	Sichuan	Miyi fowl	Li et al., 2019	doi.org/10.1080/23802359.2019.1700837
MN381489	China	Sichuan	Miyi fowl	Li et al., 2019	doi.org/10.1080/23802359.2019.1700837
MN381488	China	Sichuan	Miyi fowl	Li et al., 2019	doi.org/10.1080/23802359.2019.1700837
MN381487	China	Sichuan	Miyi fowl	Li et al., 2019	doi.org/10.1080/23802359.2019.1700837
MN381486	China	Sichuan	Miyi fowl	Li et al., 2019	doi.org/10.1080/23802359.2019.1700837
MN381485	China	Sichuan	Miyi fowl	Li et al., 2019	doi.org/10.1080/23802359.2019.1700837
MN381484	China	Sichuan	Miyi fowl	Li et al., 2019	doi.org/10.1080/23802359.2019.1700837
MN381483	China	Sichuan	Miyi fowl	Li et al., 2019	doi.org/10.1080/23802359.2019.1700837
MN381482	China	Sichuan	Miyi fowl	Li et al., 2019	doi.org/10.1080/23802359.2019.1700837
MN381481	China	Sichuan	Miyi fowl	Li et al., 2019	doi.org/10.1080/23802359.2019.1700837
MN381480	China	Sichuan	Miyi fowl	Li et al., 2019	doi.org/10.1080/23802359.2019.1700837
MN381479	China	Sichuan	Miyi fowl	Li et al., 2019	doi.org/10.1080/23802359.2019.1700837
MN381478	China	Sichuan	Miyi fowl	Li et al., 2019	doi.org/10.1080/23802359.2019.1700837
MN381477	China	Sichuan	Miyi fowl	Li et al., 2019	doi.org/10.1080/23802359.2019.1700837
MN381476	China	Sichuan	Miyi fowl	Li et al., 2019	doi.org/10.1080/23802359.2019.1700837
MN381475	China	Sichuan	Miyi fowl	Li et al., 2019	doi.org/10.1080/23802359.2019.1700837
MN381474	China	Sichuan	Miyi fowl	Li et al., 2019	doi.org/10.1080/23802359.2019.1700837
MN381473	China	Sichuan	Miyi fowl	Li et al., 2019	doi.org/10.1080/23802359.2019.1700837
MN381472	China	Sichuan	Miyi fowl	Li et al., 2019	doi.org/10.1080/23802359.2019.1700837
MN381471	China	Sichuan	Miyi fowl	Li et al., 2019	doi.org/10.1080/23802359.2019.1700837
MN381470	China	Sichuan	Miyi fowl	Li et al., 2019	doi.org/10.1080/23802359.2019.1700837
MN381469	China	Sichuan	Miyi fowl	Li et al., 2019	doi.org/10.1080/23802359.2019.1700837
MN381468	China	Sichuan	Miyi fowl	Li et al., 2019	doi.org/10.1080/23802359.2019.1700837
MN381467	China	Sichuan	Miyi fowl	Li et al., 2019	doi.org/10.1080/23802359.2019.1700837
MN381466	China	Sichuan	Miyi fowl	Li et al., 2019	doi.org/10.1080/23802359.2019.1700837
MN381465	China	Sichuan	Jiuyuan black-bone fowl	Li et al., 2019	doi.org/10.1080/23802359.2019.1700837
MN381464	China	Sichuan	Jiuyuan black-bone fowl	Li et al., 2019	doi.org/10.1080/23802359.2019.1700837
MN381463	China	Sichuan	Jiuyuan black-bone fowl	Li et al., 2019	doi.org/10.1080/23802359.2019.1700837
MN381462	China	Sichuan	Jiuyuan black-bone fowl	Li et al., 2019	doi.org/10.1080/23802359.2019.1700837
MN381461	China	Sichuan	Jiuyuan black-bone fowl	Li et al., 2019	doi.org/10.1080/23802359.2019.1700837
MN381460	China	Sichuan	Jiuyuan black-bone fowl	Li et al., 2019	doi.org/10.1080/23802359.2019.1700837
MN381459	China	Sichuan	Jiuyuan black-bone fowl	Li et al., 2019	doi.org/10.1080/23802359.2019.1700837
MN381458	China	Sichuan	Jiuyuan black-bone fowl	Li et al., 2019	doi.org/10.1080/23802359.2019.1700837
MN381457	China	Sichuan	Jiuyuan black-bone fowl	Li et al., 2019	doi.org/10.1080/23802359.2019.1700837
MN381456	China	Sichuan	Jiuyuan black-bone fowl	Li et al., 2019	doi.org/10.1080/23802359.2019.1700837
MN381455	China	Sichuan	Jiuyuan black-bone fowl	Li et al., 2019	doi.org/10.1080/23802359.2019.1700837
MN381454	China	Sichuan	Jiuyuan black-bone fowl	Li et al., 2019	doi.org/10.1080/23802359.2019.1700837
MN381453	China	Sichuan	Jiuyuan black-bone fowl	Li et al., 2019	doi.org/10.1080/23802359.2019.1700837
MN381452	China	Sichuan	Jiuyuan black-bone fowl	Li et al., 2019	doi.org/10.1080/23802359.2019.1700837
MN381451	China	Sichuan	Jiuyuan black-bone fowl	Li et al., 2019	doi.org/10.1080/23802359.2019.1700837
MN381450	China	Sichuan	Jiuyuan black-bone fowl	Li et al., 2019	doi.org/10.1080/23802359.2019.1700837
MN381449	China	Sichuan	Jiuyuan black-bone fowl	Li et al., 2019	doi.org/10.1080/23802359.2019.1700837
MN381448	China	Sichuan	Jiuyuan black-bone fowl	Li et al., 2019	doi.org/10.1080/23802359.2019.1700837
MN381447	China	Sichuan	Jiuyuan black-bone fowl	Li et al., 2019	doi.org/10.1080/23802359.2019.1700837
MN381446	China	Sichuan	Jiuyuan black-bone fowl	Li et al., 2019	doi.org/10.1080/23802359.2019.1700837
MN381445	China	Sichuan	Jiuyuan black-bone fowl	Li et al., 2019	doi.org/10.1080/23802359.2019.1700837
MN381444	China	Sichuan	Jiuyuan black-bone fowl	Li et al., 2019	doi.org/10.1080/23802359.2019.1700837
MN381443	China	Sichuan	Jiuyuan black-bone fowl	Li et al., 2019	doi.org/10.1080/23802359.2019.1700837
MN381442	China	Sichuan	Jiuyuan black-bone fowl	Li et al., 2019	doi.org/10.1080/23802359.2019.1700837
MN381441	China	Sichuan	Jiuyuan black-bone fowl	Li et al., 2019	doi.org/10.1080/23802359.2019.1700837
MN381440	China	Sichuan	Jiuyuan black-bone fowl	Li et al., 2019	doi.org/10.1080/23802359.2019.1700837
MN381439	China	Sichuan	Jiuyuan black-bone fowl	Li et al., 2019	doi.org/10.1080/23802359.2019.1700837
MN381438	China	Sichuan	Jiuyuan black-bone fowl	Li et al., 2019	doi.org/10.1080/23802359.2019.1700837
MN381437	China	Sichuan	Jiuyuan black-bone fowl	Li et al., 2019	doi.org/10.1080/23802359.2019.1700837
MN381436	China	Sichuan	Jiuyuan black-bone fowl	Li et al., 2019	doi.org/10.1080/23802359.2019.1700837
MN381435	China	Sichuan	Jiuyuan black-bone fowl	Li et al., 2019	doi.org/10.1080/23802359.2019.1700837
MN381434	China	Sichuan	Jiuyuan black-bone fowl	Li et al., 2019	doi.org/10.1080/23802359.2019.1700837
MN381433	China	Sichuan	Jiuyuan black-bone fowl	Li et al., 2019	doi.org/10.1080/23802359.2019.1700837
MN381432	China	Sichuan	Jiuyuan black-bone fowl	Li et al., 2019	doi.org/10.1080/23802359.2019.1700837
MN381431	China	Sichuan	Jiuyuan black-bone fowl	Li et al., 2019	doi.org/10.1080/23802359.2019.1700837
MN381430	China	Sichuan	Jiuyuan black-bone fowl	Li et al., 2019	doi.org/10.1080/23802359.2019.1700837
MN381429	China	Sichuan	Jiuyuan black-bone fowl	Li et al., 2019	doi.org/10.1080/23802359.2019.1700837
MN381428	China	Sichuan	Jiuyuan black-bone fowl	Li et al., 2019	doi.org/10.1080/23802359.2019.1700837
MN381427	China	Sichuan	Jiuyuan black-bone fowl	Li et al., 2019	doi.org/10.1080/23802359.2019.1700837
MN381426	China	Sichuan	Jiuyuan black-bone fowl	Li et al., 2019	doi.org/10.1080/23802359.2019.1700837
MN381425	China	Sichuan	Jinyang silky fowl	Li et al., 2019	doi.org/10.1080/23802359.2019.1700837
MN381424	China	Sichuan	Jinyang silky fowl	Li et al., 2019	doi.org/10.1080/23802359.2019.1700837
MN381423	China	Sichuan	Jinyang silky fowl	Li et al., 2019	doi.org/10.1080/23802359.2019.1700837
MN381422	China	Sichuan	Jinyang silky fowl	Li et al., 2019	doi.org/10.1080/23802359.2019.1700837
MN381421	China	Sichuan	Jinyang silky fowl	Li et al., 2019	doi.org/10.1080/23802359.2019.1700837
MN381420	China	Sichuan	Jinyang silky fowl	Li et al., 2019	doi.org/10.1080/23802359.2019.1700837
MN381419	China	Sichuan	Jinyang silky fowl	Li et al., 2019	doi.org/10.1080/23802359.2019.1700837
MN381418	China	Sichuan	Jinyang silky fowl	Li et al., 2019	doi.org/10.1080/23802359.2019.1700837
MN381417	China	Sichuan	Jinyang silky fowl	Li et al., 2019	doi.org/10.1080/23802359.2019.1700837
MN381416	China	Sichuan	Jinyang silky fowl	Li et al., 2019	doi.org/10.1080/23802359.2019.1700837
MN381415	China	Sichuan	Jinyang silky fowl	Li et al., 2019	doi.org/10.1080/23802359.2019.1700837
MN381414	China	Sichuan	Jinyang silky fowl	Li et al., 2019	doi.org/10.1080/23802359.2019.1700837
MN381413	China	Sichuan	Jinyang silky fowl	Li et al., 2019	doi.org/10.1080/23802359.2019.1700837
MN381412	China	Sichuan	Jinyang silky fowl	Li et al., 2019	doi.org/10.1080/23802359.2019.1700837
MN381411	China	Sichuan	Jinyang silky fowl	Li et al., 2019	doi.org/10.1080/23802359.2019.1700837
MN381410	China	Sichuan	Jinyang silky fowl	Li et al., 2019	doi.org/10.1080/23802359.2019.1700837
MN381409	China	Sichuan	Jinyang silky fowl	Li et al., 2019	doi.org/10.1080/23802359.2019.1700837
MN381408	China	Sichuan	Jinyang silky fowl	Li et al., 2019	doi.org/10.1080/23802359.2019.1700837
MN381407	China	Sichuan	Jinyang silky fowl	Li et al., 2019	doi.org/10.1080/23802359.2019.1700837
MN381406	China	Sichuan	Jinyang silky fowl	Li et al., 2019	doi.org/10.1080/23802359.2019.1700837
MN381405	China	Sichuan	Jinyang silky fowl	Li et al., 2019	doi.org/10.1080/23802359.2019.1700837
MN381404	China	Sichuan	Jinyang silky fowl	Li et al., 2019	doi.org/10.1080/23802359.2019.1700837
MN381403	China	Sichuan	Jinyang silky fowl	Li et al., 2019	doi.org/10.1080/23802359.2019.1700837
MN381402	China	Sichuan	Jinyang silky fowl	Li et al., 2019	doi.org/10.1080/23802359.2019.1700837
MN381401	China	Sichuan	Jinyang silky fowl	Li et al., 2019	doi.org/10.1080/23802359.2019.1700837
MN381400	China	Sichuan	Jinyang silky fowl	Li et al., 2019	doi.org/10.1080/23802359.2019.1700837
MN381399	China	Sichuan	Jinyang silky fowl	Li et al., 2019	doi.org/10.1080/23802359.2019.1700837
MN381398	China	Sichuan	Jinyang silky fowl	Li et al., 2019	doi.org/10.1080/23802359.2019.1700837
MN381397	China	Sichuan	Jinyang silky fowl	Li et al., 2019	doi.org/10.1080/23802359.2019.1700837
MN381396	China	Sichuan	Emei black fowl	Li et al., 2019	doi.org/10.1080/23802359.2019.1700837
MN381395	China	Sichuan	Emei black fowl	Li et al., 2019	doi.org/10.1080/23802359.2019.1700837
MN381394	China	Sichuan	Emei black fowl	Li et al., 2019	doi.org/10.1080/23802359.2019.1700837
MN381393	China	Sichuan	Emei black fowl	Li et al., 2019	doi.org/10.1080/23802359.2019.1700837
MN381392	China	Sichuan	Emei black fowl	Li et al., 2019	doi.org/10.1080/23802359.2019.1700837
MN381391	China	Sichuan	Emei black fowl	Li et al., 2019	doi.org/10.1080/23802359.2019.1700837
MN381390	China	Sichuan	Emei black fowl	Li et al., 2019	doi.org/10.1080/23802359.2019.1700837
MN381389	China	Sichuan	Emei black fowl	Li et al., 2019	doi.org/10.1080/23802359.2019.1700837
MN381388	China	Sichuan	Emei black fowl	Li et al., 2019	doi.org/10.1080/23802359.2019.1700837
MN381387	China	Sichuan	Emei black fowl	Li et al., 2019	doi.org/10.1080/23802359.2019.1700837
MN381386	China	Sichuan	Emei black fowl	Li et al., 2019	doi.org/10.1080/23802359.2019.1700837
MN381385	China	Sichuan	Emei black fowl	Li et al., 2019	doi.org/10.1080/23802359.2019.1700837
MN381384	China	Sichuan	Emei black fowl	Li et al., 2019	doi.org/10.1080/23802359.2019.1700837
MN381383	China	Sichuan	Emei black fowl	Li et al., 2019	doi.org/10.1080/23802359.2019.1700837
MN381382	China	Sichuan	Emei black fowl	Li et al., 2019	doi.org/10.1080/23802359.2019.1700837
MN381381	China	Sichuan	Emei black fowl	Li et al., 2019	doi.org/10.1080/23802359.2019.1700837
MN381380	China	Sichuan	Emei black fowl	Li et al., 2019	doi.org/10.1080/23802359.2019.1700837
MN381379	China	Sichuan	Emei black fowl	Li et al., 2019	doi.org/10.1080/23802359.2019.1700837
MN381378	China	Sichuan	Emei black fowl	Li et al., 2019	doi.org/10.1080/23802359.2019.1700837
MN381377	China	Sichuan	Emei black fowl	Li et al., 2019	doi.org/10.1080/23802359.2019.1700837
MN381376	China	Sichuan	Emei black fowl	Li et al., 2019	doi.org/10.1080/23802359.2019.1700837
MN381375	China	Sichuan	Emei black fowl	Li et al., 2019	doi.org/10.1080/23802359.2019.1700837
MN381374	China	Sichuan	Emei black fowl	Li et al., 2019	doi.org/10.1080/23802359.2019.1700837
MN381373	China	Sichuan	Emei black fowl	Li et al., 2019	doi.org/10.1080/23802359.2019.1700837
MN381372	China	Sichuan	Emei black fowl	Li et al., 2019	doi.org/10.1080/23802359.2019.1700837
MN381371	China	Sichuan	Emei black fowl	Li et al., 2019	doi.org/10.1080/23802359.2019.1700837
MN381370	China	Sichuan	Emei black fowl	Li et al., 2019	doi.org/10.1080/23802359.2019.1700837
MN381369	China	Sichuan	Emei black fowl	Li et al., 2019	doi.org/10.1080/23802359.2019.1700837
MN381368	China	Sichuan	Emei black fowl	Li et al., 2019	doi.org/10.1080/23802359.2019.1700837
MN381367	China	Sichuan	Emei black fowl	Li et al., 2019	doi.org/10.1080/23802359.2019.1700837
MK085054	Philippines	Samar	Native chicken	Godinez et al., 2019	10.2141/jpsa.0180131
MK085053	Philippines	Samar	Native chicken	Godinez et al., 2019
MK085052	Philippines	Samar	Native chicken	Godinez et al., 2019
MK085051	Philippines	Samar	Native chicken	Godinez et al., 2019
MK085050	Philippines	Samar	Native chicken	Godinez et al., 2019
MK085049	Philippines	Samar	Native chicken	Godinez et al., 2019
MK085048	Philippines	Samar	Native chicken	Godinez et al., 2019
MK085047	Philippines	Samar	Native chicken	Godinez et al., 2019
MK085046	Philippines	Samar	Native chicken	Godinez et al., 2019
MK085045	Philippines	Samar	Native chicken	Godinez et al., 2019
MK085044	Philippines	Samar	Native chicken	Godinez et al., 2019
MK085043	Philippines	Samar	Native chicken	Godinez et al., 2019
MK085042	Philippines	Samar	Native chicken	Godinez et al., 2019
MK085041	Philippines	Samar	Native chicken	Godinez et al., 2019
MK085040	Philippines	Samar	Native chicken	Godinez et al., 2019
MK085039	Philippines	Samar	Native chicken	Godinez et al., 2019
MK085038	Philippines	Samar	Native chicken	Godinez et al., 2019
MK085037	Philippines	Samar	Red junglefowl	Godinez et al., 2019
MK085036	Philippines	Samar	Red junglefowl	Godinez et al., 2019
MK085035	Philippines	Samar	Red junglefowl	Godinez et al., 2019
MK085034	Philippines	Samar	Red junglefowl	Godinez et al., 2019
MK085033	Philippines	Samar	Red junglefowl	Godinez et al., 2019
MH923923	China		Yugan Black-bone chicken	Data was published only in GenBank by Huang, in 2019		https://www.ncbi.nlm.nih.gov/nuccore/MH923923
MH923922	China		Yugan Black-bone chicken	Data was published only in GenBank by Huang, in 2019		https://www.ncbi.nlm.nih.gov/nuccore/MH923923
MH923921	China		Yugan Black-bone chicken	Data was published only in GenBank by Huang, in 2019		https://www.ncbi.nlm.nih.gov/nuccore/MH923923
MH923920	China		Yugan Black-bone chicken	Data was published only in GenBank by Huang, in 2019		https://www.ncbi.nlm.nih.gov/nuccore/MH923923
MH923919	China		Yugan Black-bone chicken	Data was published only in GenBank by Huang, in 2019		https://www.ncbi.nlm.nih.gov/nuccore/MH923923
MH923918	China		Yugan Black-bone chicken	Data was published only in GenBank by Huang, in 2019		https://www.ncbi.nlm.nih.gov/nuccore/MH923923
MH923917	China		Yugan Black-bone chicken	Data was published only in GenBank by Huang, in 2019		https://www.ncbi.nlm.nih.gov/nuccore/MH923923
MH923916	China		Yugan Black-bone chicken	Data was published only in GenBank by Huang, in 2019		https://www.ncbi.nlm.nih.gov/nuccore/MH923923
MH923915	China		Yugan Black-bone chicken	Data was published only in GenBank by Huang, in 2019		https://www.ncbi.nlm.nih.gov/nuccore/MH923923
MH923914	China		Yugan Black-bone chicken	Data was published only in GenBank by Huang, in 2019		https://www.ncbi.nlm.nih.gov/nuccore/MH923923
MH923913	China		Yugan Black-bone chicken	Data was published only in GenBank by Huang, in 2019		https://www.ncbi.nlm.nih.gov/nuccore/MH923923
MH923912	China		Yugan Black-bone chicken	Data was published only in GenBank by Huang, in 2019		https://www.ncbi.nlm.nih.gov/nuccore/MH923923
MH923911	China		Yugan Black-bone chicken	Data was published only in GenBank by Huang, in 2019		https://www.ncbi.nlm.nih.gov/nuccore/MH923923
MH923910	China		Yugan Black-bone chicken	Data was published only in GenBank by Huang, in 2019		https://www.ncbi.nlm.nih.gov/nuccore/MH923923
MH923909	China		Yugan Black-bone chicken	Data was published only in GenBank by Huang, in 2019		https://www.ncbi.nlm.nih.gov/nuccore/MH923923
MH923908	China		Yugan Black-bone chicken	Data was published only in GenBank by Huang, in 2019		https://www.ncbi.nlm.nih.gov/nuccore/MH923923
MH923907	China		Yugan Black-bone chicken	Data was published only in GenBank by Huang, in 2019		https://www.ncbi.nlm.nih.gov/nuccore/MH923923
MH923906	China		Yugan Black-bone chicken	Data was published only in GenBank by Huang, in 2019		https://www.ncbi.nlm.nih.gov/nuccore/MH923923
MH923905	China		Yugan Black-bone chicken	Data was published only in GenBank by Huang, in 2019		https://www.ncbi.nlm.nih.gov/nuccore/MH923923
MH923904	China		Yugan Black-bone chicken	Data was published only in GenBank by Huang, in 2019		https://www.ncbi.nlm.nih.gov/nuccore/MH923923
MH923903	China		Yanjin Black-bone chicken	Data was published only in GenBank by Huang, in 2019		https://www.ncbi.nlm.nih.gov/nuccore/MH923923
MH923902	China		Yanjin Black-bone chicken	Data was published only in GenBank by Huang, in 2019		https://www.ncbi.nlm.nih.gov/nuccore/MH923923
MH923901	China		Yanjin Black-bone chicken	Data was published only in GenBank by Huang, in 2019		https://www.ncbi.nlm.nih.gov/nuccore/MH923923
MH923900	China		Yanjin Black-bone chicken	Data was published only in GenBank by Huang, in 2019		https://www.ncbi.nlm.nih.gov/nuccore/MH923923
MH923899	China		Yanjin Black-bone chicken	Data was published only in GenBank by Huang, in 2019		https://www.ncbi.nlm.nih.gov/nuccore/MH923923
MH923898	China		Yanjin Black-bone chicken	Data was published only in GenBank by Huang, in 2019		https://www.ncbi.nlm.nih.gov/nuccore/MH923923
MH923897	China		Yanjin Black-bone chicken	Data was published only in GenBank by Huang, in 2019		https://www.ncbi.nlm.nih.gov/nuccore/MH923923
MH923896	China		Yanjin Black-bone chicken	Data was published only in GenBank by Huang, in 2019		https://www.ncbi.nlm.nih.gov/nuccore/MH923923
MH923895	China		Yanjin Black-bone chicken	Data was published only in GenBank by Huang, in 2019		https://www.ncbi.nlm.nih.gov/nuccore/MH923923
MH923894	China		Yanjin Black-bone chicken	Data was published only in GenBank by Huang, in 2019		https://www.ncbi.nlm.nih.gov/nuccore/MH923923
MH923893	China		Yanjin Black-bone chicken	Data was published only in GenBank by Huang, in 2019		https://www.ncbi.nlm.nih.gov/nuccore/MH923923
MH923892	China		Yanjin Black-bone chicken	Data was published only in GenBank by Huang, in 2019		https://www.ncbi.nlm.nih.gov/nuccore/MH923923
MH923891	China		Yanjin Black-bone chicken	Data was published only in GenBank by Huang, in 2019		https://www.ncbi.nlm.nih.gov/nuccore/MH923923
MH923890	China		Yanjin Black-bone chicken	Data was published only in GenBank by Huang, in 2019		https://www.ncbi.nlm.nih.gov/nuccore/MH923923
MH923889	China		Yanjin Black-bone chicken	Data was published only in GenBank by Huang, in 2019		https://www.ncbi.nlm.nih.gov/nuccore/MH923923
MH923888	China		Yanjin Black-bone chicken	Data was published only in GenBank by Huang, in 2019		https://www.ncbi.nlm.nih.gov/nuccore/MH923923
MH923887	China		Yanjin Black-bone chicken	Data was published only in GenBank by Huang, in 2019		https://www.ncbi.nlm.nih.gov/nuccore/MH923923
MH923886	China		Yanjin Black-bone chicken	Data was published only in GenBank by Huang, in 2019		https://www.ncbi.nlm.nih.gov/nuccore/MH923923
MH923885	China		Yanjin Black-bone chicken	Data was published only in GenBank by Huang, in 2019		https://www.ncbi.nlm.nih.gov/nuccore/MH923923
MH923884	China		Yanjin Black-bone chicken	Data was published only in GenBank by Huang, in 2019		https://www.ncbi.nlm.nih.gov/nuccore/MH923923
MH923883	China		Yanjin Black-bone chicken	Data was published only in GenBank by Huang, in 2019		https://www.ncbi.nlm.nih.gov/nuccore/MH923923
MH923882	China		Yanjin Black-bone chicken	Data was published only in GenBank by Huang, in 2019		https://www.ncbi.nlm.nih.gov/nuccore/MH923923
MH923881	China		Yanjin Black-bone chicken	Data was published only in GenBank by Huang, in 2019		https://www.ncbi.nlm.nih.gov/nuccore/MH923923
MH923880	China		Yanjin Black-bone chicken	Data was published only in GenBank by Huang, in 2019		https://www.ncbi.nlm.nih.gov/nuccore/MH923923
MH923879	China		Yanjin Black-bone chicken	Data was published only in GenBank by Huang, in 2019		https://www.ncbi.nlm.nih.gov/nuccore/MH923923
MH923878	China		Yanjin Black-bone chicken	Data was published only in GenBank by Huang, in 2019		https://www.ncbi.nlm.nih.gov/nuccore/MH923923
MH923877	China		Yanjin Black-bone chicken	Data was published only in GenBank by Huang, in 2019		https://www.ncbi.nlm.nih.gov/nuccore/MH923923
MH923876	China		Yanjin Black-bone chicken	Data was published only in GenBank by Huang, in 2019		https://www.ncbi.nlm.nih.gov/nuccore/MH923923
MH923875	China		Yanjin Black-bone chicken	Data was published only in GenBank by Huang, in 2019		https://www.ncbi.nlm.nih.gov/nuccore/MH923923
MH923874	China		Yanjin Black-bone chicken	Data was published only in GenBank by Huang, in 2019		https://www.ncbi.nlm.nih.gov/nuccore/MH923923
MH923873	China		Xuefeng Black-bone chicken	Data was published only in GenBank by Huang, in 2019		https://www.ncbi.nlm.nih.gov/nuccore/MH923923
MH923872	China		Xuefeng Black-bone chicken	Data was published only in GenBank by Huang, in 2019		https://www.ncbi.nlm.nih.gov/nuccore/MH923923
MH923871	China		Xuefeng Black-bone chicken	Data was published only in GenBank by Huang, in 2019		https://www.ncbi.nlm.nih.gov/nuccore/MH923923
MH923870	China		Xuefeng Black-bone chicken	Data was published only in GenBank by Huang, in 2019		https://www.ncbi.nlm.nih.gov/nuccore/MH923923
MH923869	China		Xuefeng Black-bone chicken	Data was published only in GenBank by Huang, in 2019		https://www.ncbi.nlm.nih.gov/nuccore/MH923923
MH923868	China		Xuefeng Black-bone chicken	Data was published only in GenBank by Huang, in 2019		https://www.ncbi.nlm.nih.gov/nuccore/MH923923
MH923867	China		Xuefeng Black-bone chicken	Data was published only in GenBank by Huang, in 2019		https://www.ncbi.nlm.nih.gov/nuccore/MH923923
MH923866	China		Xichuan Black-bone chicken	Data was published only in GenBank by Huang, in 2019		https://www.ncbi.nlm.nih.gov/nuccore/MH923923
MH923865	China		Xichuan Black-bone chicken	Data was published only in GenBank by Huang, in 2019		https://www.ncbi.nlm.nih.gov/nuccore/MH923923
MH923864	China		Xichuan Black-bone chicken	Data was published only in GenBank by Huang, in 2019		https://www.ncbi.nlm.nih.gov/nuccore/MH923923
MH923863	China		Xichuan Black-bone chicken	Data was published only in GenBank by Huang, in 2019		https://www.ncbi.nlm.nih.gov/nuccore/MH923923
MH923862	China		Xichuan Black-bone chicken	Data was published only in GenBank by Huang, in 2019		https://www.ncbi.nlm.nih.gov/nuccore/MH923923
MH923861	China		Xichuan Black-bone chicken	Data was published only in GenBank by Huang, in 2019		https://www.ncbi.nlm.nih.gov/nuccore/MH923923
MH923860	China		Xichuan Black-bone chicken	Data was published only in GenBank by Huang, in 2019		https://www.ncbi.nlm.nih.gov/nuccore/MH923923
MH923859	China		Xichuan Black-bone chicken	Data was published only in GenBank by Huang, in 2019		https://www.ncbi.nlm.nih.gov/nuccore/MH923923
MH923858	China		Xichuan Black-bone chicken	Data was published only in GenBank by Huang, in 2019		https://www.ncbi.nlm.nih.gov/nuccore/MH923923
MH923857	China		Xichuan Black-bone chicken	Data was published only in GenBank by Huang, in 2019		https://www.ncbi.nlm.nih.gov/nuccore/MH923923
MH923856	China		Jinhu Black-bone chicken	Data was published only in GenBank by Huang, in 2019		https://www.ncbi.nlm.nih.gov/nuccore/MH923923
MH923855	China		Jinhu Black-bone chicken	Data was published only in GenBank by Huang, in 2019		https://www.ncbi.nlm.nih.gov/nuccore/MH923923
MH923854	China		Jinhu Black-bone chicken	Data was published only in GenBank by Huang, in 2019		https://www.ncbi.nlm.nih.gov/nuccore/MH923923
MH923853	China		Jinhu Black-bone chicken	Data was published only in GenBank by Huang, in 2019		https://www.ncbi.nlm.nih.gov/nuccore/MH923923
MH923852	China		Jinhu Black-bone chicken	Data was published only in GenBank by Huang, in 2019		https://www.ncbi.nlm.nih.gov/nuccore/MH923923
MH923851	China		Jinhu Black-bone chicken	Data was published only in GenBank by Huang, in 2019		https://www.ncbi.nlm.nih.gov/nuccore/MH923923
MH923850	China		Jinhu Black-bone chicken	Data was published only in GenBank by Huang, in 2019		https://www.ncbi.nlm.nih.gov/nuccore/MH923923
MH923849	China		Jinhu Black-bone chicken	Data was published only in GenBank by Huang, in 2019		https://www.ncbi.nlm.nih.gov/nuccore/MH923923
MH923848	China		Jinhu Black-bone chicken	Data was published only in GenBank by Huang, in 2019		https://www.ncbi.nlm.nih.gov/nuccore/MH923923
MH923847	China		Jinhu Black-bone chicken	Data was published only in GenBank by Huang, in 2019		https://www.ncbi.nlm.nih.gov/nuccore/MH923923
MH923846	China		Jinhu Black-bone chicken	Data was published only in GenBank by Huang, in 2019		https://www.ncbi.nlm.nih.gov/nuccore/MH923923
MH923845	China		Jinhu Black-bone chicken	Data was published only in GenBank by Huang, in 2019		https://www.ncbi.nlm.nih.gov/nuccore/MH923923
MH923844	China		Jinhu Black-bone chicken	Data was published only in GenBank by Huang, in 2019		https://www.ncbi.nlm.nih.gov/nuccore/MH923923
MH923843	China		Jinhu Black-bone chicken	Data was published only in GenBank by Huang, in 2019		https://www.ncbi.nlm.nih.gov/nuccore/MH923923
MH923842	China		Jinhu Black-bone chicken	Data was published only in GenBank by Huang, in 2019		https://www.ncbi.nlm.nih.gov/nuccore/MH923923
MH923841	China		Jinhu Black-bone chicken	Data was published only in GenBank by Huang, in 2019		https://www.ncbi.nlm.nih.gov/nuccore/MH923923
MH923840	China		Jinhu Black-bone chicken	Data was published only in GenBank by Huang, in 2019		https://www.ncbi.nlm.nih.gov/nuccore/MH923923
MH923839	China		Jinhu Black-bone chicken	Data was published only in GenBank by Huang, in 2019		https://www.ncbi.nlm.nih.gov/nuccore/MH923923
MH923838	China		Jinhu Black-bone chicken	Data was published only in GenBank by Huang, in 2019		https://www.ncbi.nlm.nih.gov/nuccore/MH923923
MH923837	China		Jinhu Black-bone chicken	Data was published only in GenBank by Huang, in 2019		https://www.ncbi.nlm.nih.gov/nuccore/MH923923
MH923836	China		Jinhu Black-bone chicken	Data was published only in GenBank by Huang, in 2019		https://www.ncbi.nlm.nih.gov/nuccore/MH923923
MH923835	China		Jinhu Black-bone chicken	Data was published only in GenBank by Huang, in 2019		https://www.ncbi.nlm.nih.gov/nuccore/MH923923
MH923834	China		Jinhu Black-bone chicken	Data was published only in GenBank by Huang, in 2019		https://www.ncbi.nlm.nih.gov/nuccore/MH923923
MH923833	China		Jinhu Black-bone chicken	Data was published only in GenBank by Huang, in 2019		https://www.ncbi.nlm.nih.gov/nuccore/MH923923
MH923832	China		Jinhu Black-bone chicken	Data was published only in GenBank by Huang, in 2019		https://www.ncbi.nlm.nih.gov/nuccore/MH923923
MH923831	China		Jinhu Black-bone chicken	Data was published only in GenBank by Huang, in 2019		https://www.ncbi.nlm.nih.gov/nuccore/MH923923
MH923830	China		Jinhu Black-bone chicken	Data was published only in GenBank by Huang, in 2019		https://www.ncbi.nlm.nih.gov/nuccore/MH923923
MH923829	China		Jinhu Black-bone chicken	Data was published only in GenBank by Huang, in 2019		https://www.ncbi.nlm.nih.gov/nuccore/MH923923
MH923828	China		Jinhu Black-bone chicken	Data was published only in GenBank by Huang, in 2019		https://www.ncbi.nlm.nih.gov/nuccore/MH923923
MH923827	China		Jinhu Black-bone chicken	Data was published only in GenBank by Huang, in 2019		https://www.ncbi.nlm.nih.gov/nuccore/MH923923
MH923826	China		Jinhu Black-bone chicken	Data was published only in GenBank by Huang, in 2019		https://www.ncbi.nlm.nih.gov/nuccore/MH923923
MH923825	China		Jinhu Black-bone chicken	Data was published only in GenBank by Huang, in 2019		https://www.ncbi.nlm.nih.gov/nuccore/MH923923
MH923824	China		Jinhu Black-bone chicken	Data was published only in GenBank by Huang, in 2019		https://www.ncbi.nlm.nih.gov/nuccore/MH923923
MH923823	China		Jinhu Black-bone chicken	Data was published only in GenBank by Huang, in 2019		https://www.ncbi.nlm.nih.gov/nuccore/MH923923
MH923822	China		Jinhu Black-bone chicken	Data was published only in GenBank by Huang, in 2019		https://www.ncbi.nlm.nih.gov/nuccore/MH923923
MH923821	China		Jinhu Black-bone chicken	Data was published only in GenBank by Huang, in 2019		https://www.ncbi.nlm.nih.gov/nuccore/MH923923
MH923820	China		Jinhu Black-bone chicken	Data was published only in GenBank by Huang, in 2019		https://www.ncbi.nlm.nih.gov/nuccore/MH923923
MH923819	China		Jinhu Black-bone chicken	Data was published only in GenBank by Huang, in 2019		https://www.ncbi.nlm.nih.gov/nuccore/MH923923
MH923818	China		Jinhu Black-bone chicken	Data was published only in GenBank by Huang, in 2019		https://www.ncbi.nlm.nih.gov/nuccore/MH923923
MH923817	China		Jinhu Black-bone chicken	Data was published only in GenBank by Huang, in 2019		https://www.ncbi.nlm.nih.gov/nuccore/MH923923
MH923816	China		Jinhu Black-bone chicken	Data was published only in GenBank by Huang, in 2019		https://www.ncbi.nlm.nih.gov/nuccore/MH923923
MH923815	China		Jinhu Black-bone chicken	Data was published only in GenBank by Huang, in 2019		https://www.ncbi.nlm.nih.gov/nuccore/MH923923
MH923814	China		Jinhu Black-bone chicken	Data was published only in GenBank by Huang, in 2019		https://www.ncbi.nlm.nih.gov/nuccore/MH923923
MH923813	China		Silkie	Data was published only in GenBank by Huang, in 2019		https://www.ncbi.nlm.nih.gov/nuccore/MH923923
MH923812	China		Silkie	Data was published only in GenBank by Huang, in 2019		https://www.ncbi.nlm.nih.gov/nuccore/MH923923
MH923811	China		Silkie	Data was published only in GenBank by Huang, in 2019		https://www.ncbi.nlm.nih.gov/nuccore/MH923923
MH923810	China		Silkie	Data was published only in GenBank by Huang, in 2019		https://www.ncbi.nlm.nih.gov/nuccore/MH923923
MH923809	China		Silkie	Data was published only in GenBank by Huang, in 2019		https://www.ncbi.nlm.nih.gov/nuccore/MH923923
MH923808	China		Silkie	Data was published only in GenBank by Huang, in 2019		https://www.ncbi.nlm.nih.gov/nuccore/MH923923
MH923807	China		Silkie	Data was published only in GenBank by Huang, in 2019		https://www.ncbi.nlm.nih.gov/nuccore/MH923923
MH923806	China		Silkie	Data was published only in GenBank by Huang, in 2019		https://www.ncbi.nlm.nih.gov/nuccore/MH923923
MH923805	China		Silkie	Data was published only in GenBank by Huang, in 2019		https://www.ncbi.nlm.nih.gov/nuccore/MH923923
MH923804	China		Silkie	Data was published only in GenBank by Huang, in 2019		https://www.ncbi.nlm.nih.gov/nuccore/MH923923
MH923803	China		Silkie	Data was published only in GenBank by Huang, in 2019		https://www.ncbi.nlm.nih.gov/nuccore/MH923923
MH923802	China		Silkie	Data was published only in GenBank by Huang, in 2019		https://www.ncbi.nlm.nih.gov/nuccore/MH923923
MH923801	China		Silkie	Data was published only in GenBank by Huang, in 2019		https://www.ncbi.nlm.nih.gov/nuccore/MH923923
MH923800	China		Silkie	Data was published only in GenBank by Huang, in 2019		https://www.ncbi.nlm.nih.gov/nuccore/MH923923
MH923799	China		Silkie	Data was published only in GenBank by Huang, in 2019		https://www.ncbi.nlm.nih.gov/nuccore/MH923923
MH923798	China		Silkie	Data was published only in GenBank by Huang, in 2019		https://www.ncbi.nlm.nih.gov/nuccore/MH923923
MH923797	China		Silkie	Data was published only in GenBank by Huang, in 2019		https://www.ncbi.nlm.nih.gov/nuccore/MH923923
MH923796	China		Silkie	Data was published only in GenBank by Huang, in 2019		https://www.ncbi.nlm.nih.gov/nuccore/MH923923
MH923795	China		Silkie	Data was published only in GenBank by Huang, in 2019		https://www.ncbi.nlm.nih.gov/nuccore/MH923923
MH923794	China		Silkie	Data was published only in GenBank by Huang, in 2019		https://www.ncbi.nlm.nih.gov/nuccore/MH923923
MH923793	China		Silkie	Data was published only in GenBank by Huang, in 2019		https://www.ncbi.nlm.nih.gov/nuccore/MH923923
MH923792	China		Silkie	Data was published only in GenBank by Huang, in 2019		https://www.ncbi.nlm.nih.gov/nuccore/MH923923
MH923791	China		Silkie	Data was published only in GenBank by Huang, in 2019		https://www.ncbi.nlm.nih.gov/nuccore/MH923923
MH923790	China		Silkie	Data was published only in GenBank by Huang, in 2019		https://www.ncbi.nlm.nih.gov/nuccore/MH923923
MH923789	China		Silkie	Data was published only in GenBank by Huang, in 2019		https://www.ncbi.nlm.nih.gov/nuccore/MH923923
MH923788	China		Silkie	Data was published only in GenBank by Huang, in 2019		https://www.ncbi.nlm.nih.gov/nuccore/MH923923
MH923787	China		Silkie	Data was published only in GenBank by Huang, in 2019		https://www.ncbi.nlm.nih.gov/nuccore/MH923923
MH923786	China		Silkie	Data was published only in GenBank by Huang, in 2019		https://www.ncbi.nlm.nih.gov/nuccore/MH923923
MH923785	China		Silkie	Data was published only in GenBank by Huang, in 2019		https://www.ncbi.nlm.nih.gov/nuccore/MH923923
MH923784	China		Silkie	Data was published only in GenBank by Huang, in 2019		https://www.ncbi.nlm.nih.gov/nuccore/MH923923
MH923783	China		Silkie	Data was published only in GenBank by Huang, in 2019		https://www.ncbi.nlm.nih.gov/nuccore/MH923923
MH923782	China		Silkie	Data was published only in GenBank by Huang, in 2019		https://www.ncbi.nlm.nih.gov/nuccore/MH923923
MH923781	China		Silkie	Data was published only in GenBank by Huang, in 2019		https://www.ncbi.nlm.nih.gov/nuccore/MH923923
MH923780	China		Silkie	Data was published only in GenBank by Huang, in 2019		https://www.ncbi.nlm.nih.gov/nuccore/MH923923
MH923779	China		Silkie	Data was published only in GenBank by Huang, in 2019		https://www.ncbi.nlm.nih.gov/nuccore/MH923923
MH923778	China		Silkie	Data was published only in GenBank by Huang, in 2019		https://www.ncbi.nlm.nih.gov/nuccore/MH923923
MH923777	China		Silkie	Data was published only in GenBank by Huang, in 2019		https://www.ncbi.nlm.nih.gov/nuccore/MH923923
MH923776	China		Silkie	Data was published only in GenBank by Huang, in 2019		https://www.ncbi.nlm.nih.gov/nuccore/MH923923
MH923775	China		Silkie	Data was published only in GenBank by Huang, in 2019		https://www.ncbi.nlm.nih.gov/nuccore/MH923923
MH923774	China		Silkie	Data was published only in GenBank by Huang, in 2019		https://www.ncbi.nlm.nih.gov/nuccore/MH923923
MH923773	China		Silkie	Data was published only in GenBank by Huang, in 2019		https://www.ncbi.nlm.nih.gov/nuccore/MH923923
MH923772	China		Silkie	Data was published only in GenBank by Huang, in 2019		https://www.ncbi.nlm.nih.gov/nuccore/MH923923
MH923771	China		Silkie	Data was published only in GenBank by Huang, in 2019		https://www.ncbi.nlm.nih.gov/nuccore/MH923923
MH923770	China		Silkie	Data was published only in GenBank by Huang, in 2019		https://www.ncbi.nlm.nih.gov/nuccore/MH923923
MH923769	China		Silkie	Data was published only in GenBank by Huang, in 2019		https://www.ncbi.nlm.nih.gov/nuccore/MH923923
MH923768	China		Silkie	Data was published only in GenBank by Huang, in 2019		https://www.ncbi.nlm.nih.gov/nuccore/MH923923
MH923767	China		Silkie	Data was published only in GenBank by Huang, in 2019		https://www.ncbi.nlm.nih.gov/nuccore/MH923923
MH923766	China		Silkie	Data was published only in GenBank by Huang, in 2019		https://www.ncbi.nlm.nih.gov/nuccore/MH923923
MH923765	China		Silkie	Data was published only in GenBank by Huang, in 2019		https://www.ncbi.nlm.nih.gov/nuccore/MH923923
MH923764	China		Wuliangshan Black-bone chicken	Data was published only in GenBank by Huang, in 2019		https://www.ncbi.nlm.nih.gov/nuccore/MH923923
MH923763	China		Wuliangshan Black-bone chicken	Data was published only in GenBank by Huang, in 2019		https://www.ncbi.nlm.nih.gov/nuccore/MH923923
MH923762	China		Wuliangshan Black-bone chicken	Data was published only in GenBank by Huang, in 2019		https://www.ncbi.nlm.nih.gov/nuccore/MH923923
MH923761	China		Wuliangshan Black-bone chicken	Data was published only in GenBank by Huang, in 2019		https://www.ncbi.nlm.nih.gov/nuccore/MH923923
MH923760	China		Wuliangshan Black-bone chicken	Data was published only in GenBank by Huang, in 2019		https://www.ncbi.nlm.nih.gov/nuccore/MH923923
MH923759	China		Wuliangshan Black-bone chicken	Data was published only in GenBank by Huang, in 2019		https://www.ncbi.nlm.nih.gov/nuccore/MH923923
MH923758	China		Wuliangshan Black-bone chicken	Data was published only in GenBank by Huang, in 2019		https://www.ncbi.nlm.nih.gov/nuccore/MH923923
MH923757	China		Wuliangshan Black-bone chicken	Data was published only in GenBank by Huang, in 2019		https://www.ncbi.nlm.nih.gov/nuccore/MH923923
MH923756	China		Wuliangshan Black-bone chicken	Data was published only in GenBank by Huang, in 2019		https://www.ncbi.nlm.nih.gov/nuccore/MH923923
MH923755	China		Wuliangshan Black-bone chicken	Data was published only in GenBank by Huang, in 2019		https://www.ncbi.nlm.nih.gov/nuccore/MH923923
MH923754	China		Wuliangshan Black-bone chicken	Data was published only in GenBank by Huang, in 2019		https://www.ncbi.nlm.nih.gov/nuccore/MH923923
MH923753	China		Wuliangshan Black-bone chicken	Data was published only in GenBank by Huang, in 2019		https://www.ncbi.nlm.nih.gov/nuccore/MH923923
MH923752	China		Wuliangshan Black-bone chicken	Data was published only in GenBank by Huang, in 2019		https://www.ncbi.nlm.nih.gov/nuccore/MH923923
MH923751	China		Wuliangshan Black-bone chicken	Data was published only in GenBank by Huang, in 2019		https://www.ncbi.nlm.nih.gov/nuccore/MH923923
MH923750	China		Wuliangshan Black-bone chicken	Data was published only in GenBank by Huang, in 2019		https://www.ncbi.nlm.nih.gov/nuccore/MH923923
MH923749	China		Wuliangshan Black-bone chicken	Data was published only in GenBank by Huang, in 2019		https://www.ncbi.nlm.nih.gov/nuccore/MH923923
MH923748	China		Wuliangshan Black-bone chicken	Data was published only in GenBank by Huang, in 2019		https://www.ncbi.nlm.nih.gov/nuccore/MH923923
MH923747	China		Wuliangshan Black-bone chicken	Data was published only in GenBank by Huang, in 2019		https://www.ncbi.nlm.nih.gov/nuccore/MH923923
MH923746	China		Wuliangshan Black-bone chicken	Data was published only in GenBank by Huang, in 2019		https://www.ncbi.nlm.nih.gov/nuccore/MH923923
MH923745	China		Wuliangshan Black-bone chicken	Data was published only in GenBank by Huang, in 2019		https://www.ncbi.nlm.nih.gov/nuccore/MH923923
MH923744	China		Wuliangshan Black-bone chicken	Data was published only in GenBank by Huang, in 2019		https://www.ncbi.nlm.nih.gov/nuccore/MH923923
MH923743	China		Wuliangshan Black-bone chicken	Data was published only in GenBank by Huang, in 2019		https://www.ncbi.nlm.nih.gov/nuccore/MH923923
MH923742	China		Wuliangshan Black-bone chicken	Data was published only in GenBank by Huang, in 2019		https://www.ncbi.nlm.nih.gov/nuccore/MH923923
MH923741	China		Wuliangshan Black-bone chicken	Data was published only in GenBank by Huang, in 2019		https://www.ncbi.nlm.nih.gov/nuccore/MH923923
MH923740	China		Wuliangshan Black-bone chicken	Data was published only in GenBank by Huang, in 2019		https://www.ncbi.nlm.nih.gov/nuccore/MH923923
MH923739	China		Wuliangshan Black-bone chicken	Data was published only in GenBank by Huang, in 2019		https://www.ncbi.nlm.nih.gov/nuccore/MH923923
MH923738	China		Wuliangshan Black-bone chicken	Data was published only in GenBank by Huang, in 2019		https://www.ncbi.nlm.nih.gov/nuccore/MH923923
MH923737	China		Wuliangshan Black-bone chicken	Data was published only in GenBank by Huang, in 2019		https://www.ncbi.nlm.nih.gov/nuccore/MH923923
MH923736	China		Wuliangshan Black-bone chicken	Data was published only in GenBank by Huang, in 2019		https://www.ncbi.nlm.nih.gov/nuccore/MH923923
MH923735	China		Lueyang chicken	Data was published only in GenBank by Huang, in 2019		https://www.ncbi.nlm.nih.gov/nuccore/MH923923
MH923734	China		Lueyang chicken	Data was published only in GenBank by Huang, in 2019		https://www.ncbi.nlm.nih.gov/nuccore/MH923923
MH923733	China		Lueyang chicken	Data was published only in GenBank by Huang, in 2019		https://www.ncbi.nlm.nih.gov/nuccore/MH923923
MH923732	China		Lueyang chicken	Data was published only in GenBank by Huang, in 2019		https://www.ncbi.nlm.nih.gov/nuccore/MH923923
MH923731	China		Lueyang chicken	Data was published only in GenBank by Huang, in 2019		https://www.ncbi.nlm.nih.gov/nuccore/MH923923
MH923730	China		Lueyang chicken	Data was published only in GenBank by Huang, in 2019		https://www.ncbi.nlm.nih.gov/nuccore/MH923923
MH923729	China		Lueyang chicken	Data was published only in GenBank by Huang, in 2019		https://www.ncbi.nlm.nih.gov/nuccore/MH923923
MH923728	China		Lueyang chicken	Data was published only in GenBank by Huang, in 2019		https://www.ncbi.nlm.nih.gov/nuccore/MH923923
MH923727	China		Lueyang chicken	Data was published only in GenBank by Huang, in 2019		https://www.ncbi.nlm.nih.gov/nuccore/MH923923
MH923726	China		Lueyang chicken	Data was published only in GenBank by Huang, in 2019		https://www.ncbi.nlm.nih.gov/nuccore/MH923923
MH923725	China		Lueyang chicken	Data was published only in GenBank by Huang, in 2019		https://www.ncbi.nlm.nih.gov/nuccore/MH923923
MH923724	China		Lueyang chicken	Data was published only in GenBank by Huang, in 2019		https://www.ncbi.nlm.nih.gov/nuccore/MH923923
MH923723	China		Lueyang chicken	Data was published only in GenBank by Huang, in 2019		https://www.ncbi.nlm.nih.gov/nuccore/MH923923
MH923722	China		Lueyang chicken	Data was published only in GenBank by Huang, in 2019		https://www.ncbi.nlm.nih.gov/nuccore/MH923923
MH923721	China		Lueyang chicken	Data was published only in GenBank by Huang, in 2019		https://www.ncbi.nlm.nih.gov/nuccore/MH923923
MH923720	China		Lueyang chicken	Data was published only in GenBank by Huang, in 2019		https://www.ncbi.nlm.nih.gov/nuccore/MH923923
MH923719	China		Jiangshan Black-bone chicken	Data was published only in GenBank by Huang, in 2019		https://www.ncbi.nlm.nih.gov/nuccore/MH923923
MH923718	China		Jiangshan Black-bone chicken	Data was published only in GenBank by Huang, in 2019		https://www.ncbi.nlm.nih.gov/nuccore/MH923923
MH923717	China		Jiangshan Black-bone chicken	Data was published only in GenBank by Huang, in 2019		https://www.ncbi.nlm.nih.gov/nuccore/MH923923
MH923716	China		Jiangshan Black-bone chicken	Data was published only in GenBank by Huang, in 2019		https://www.ncbi.nlm.nih.gov/nuccore/MH923923
MH923715	China		Jiangshan Black-bone chicken	Data was published only in GenBank by Huang, in 2019		https://www.ncbi.nlm.nih.gov/nuccore/MH923923
MH923714	China		Jiangshan Black-bone chicken	Data was published only in GenBank by Huang, in 2019		https://www.ncbi.nlm.nih.gov/nuccore/MH923923
MH923713	China		Jiangshan Black-bone chicken	Data was published only in GenBank by Huang, in 2019		https://www.ncbi.nlm.nih.gov/nuccore/MH923923
MH923712	China		Jiangshan Black-bone chicken	Data was published only in GenBank by Huang, in 2019		https://www.ncbi.nlm.nih.gov/nuccore/MH923923
MH923711	China		Jiangshan Black-bone chicken	Data was published only in GenBank by Huang, in 2019		https://www.ncbi.nlm.nih.gov/nuccore/MH923923
MH923710	China		Jiangshan Black-bone chicken	Data was published only in GenBank by Huang, in 2019		https://www.ncbi.nlm.nih.gov/nuccore/MH923923
MH923709	China		Jiangshan Black-bone chicken	Data was published only in GenBank by Huang, in 2019		https://www.ncbi.nlm.nih.gov/nuccore/MH923923
MH923708	China		Jiangshan Black-bone chicken	Data was published only in GenBank by Huang, in 2019		https://www.ncbi.nlm.nih.gov/nuccore/MH923923
MH923707	China		Jiangshan Black-bone chicken	Data was published only in GenBank by Huang, in 2019		https://www.ncbi.nlm.nih.gov/nuccore/MH923923
MH923706	China		Jiangshan Black-bone chicken	Data was published only in GenBank by Huang, in 2019		https://www.ncbi.nlm.nih.gov/nuccore/MH923923
MH923705	China		Jiangshan Black-bone chicken	Data was published only in GenBank by Huang, in 2019		https://www.ncbi.nlm.nih.gov/nuccore/MH923923
MH923704	China		Jiangshan Black-bone chicken	Data was published only in GenBank by Huang, in 2019		https://www.ncbi.nlm.nih.gov/nuccore/MH923923
MH923703	China		Jiangshan Black-bone chicken	Data was published only in GenBank by Huang, in 2019		https://www.ncbi.nlm.nih.gov/nuccore/MH923923
MH923702	China		Jiangshan Black-bone chicken	Data was published only in GenBank by Huang, in 2019		https://www.ncbi.nlm.nih.gov/nuccore/MH923923
MH923701	China		Jiangshan Black-bone chicken	Data was published only in GenBank by Huang, in 2019		https://www.ncbi.nlm.nih.gov/nuccore/MH923923
MH923700	China		Jiangshan Black-bone chicken	Data was published only in GenBank by Huang, in 2019		https://www.ncbi.nlm.nih.gov/nuccore/MH923923
MH923699	China		Jiangshan Black-bone chicken	Data was published only in GenBank by Huang, in 2019		https://www.ncbi.nlm.nih.gov/nuccore/MH923923
MH923698	China		Jiangshan Black-bone chicken	Data was published only in GenBank by Huang, in 2019		https://www.ncbi.nlm.nih.gov/nuccore/MH923923
MH923697	China		Jiangshan Black-bone chicken	Data was published only in GenBank by Huang, in 2019		https://www.ncbi.nlm.nih.gov/nuccore/MH923923
MH923696	China		Jiangshan Black-bone chicken	Data was published only in GenBank by Huang, in 2019		https://www.ncbi.nlm.nih.gov/nuccore/MH923923
MH923695	China		Jiangshan Black-bone chicken	Data was published only in GenBank by Huang, in 2019		https://www.ncbi.nlm.nih.gov/nuccore/MH923923
MH923694	China		Jiangshan Black-bone chicken	Data was published only in GenBank by Huang, in 2019		https://www.ncbi.nlm.nih.gov/nuccore/MH923923
MH923693	China		Jiangshan Black-bone chicken	Data was published only in GenBank by Huang, in 2019		https://www.ncbi.nlm.nih.gov/nuccore/MH923923
MH923692	China		Jiangshan Black-bone chicken	Data was published only in GenBank by Huang, in 2019		https://www.ncbi.nlm.nih.gov/nuccore/MH923923
MH923691	China		Jiangshan Black-bone chicken	Data was published only in GenBank by Huang, in 2019		https://www.ncbi.nlm.nih.gov/nuccore/MH923923
MH923690	China		Jiangshan Black-bone chicken	Data was published only in GenBank by Huang, in 2019		https://www.ncbi.nlm.nih.gov/nuccore/MH923923
MH923689	China		Jiangshan Black-bone chicken	Data was published only in GenBank by Huang, in 2019		https://www.ncbi.nlm.nih.gov/nuccore/MH923923
MH923688	China		Huangyu Black-bone chicken	Data was published only in GenBank by Huang, in 2019		https://www.ncbi.nlm.nih.gov/nuccore/MH923923
MH923687	China		Huangyu Black-bone chicken	Data was published only in GenBank by Huang, in 2019		https://www.ncbi.nlm.nih.gov/nuccore/MH923923
MH923686	China		Huangyu Black-bone chicken	Data was published only in GenBank by Huang, in 2019		https://www.ncbi.nlm.nih.gov/nuccore/MH923923
MH923685	China		Huangyu Black-bone chicken	Data was published only in GenBank by Huang, in 2019		https://www.ncbi.nlm.nih.gov/nuccore/MH923923
MH923684	China		Huangyu Black-bone chicken	Data was published only in GenBank by Huang, in 2019		https://www.ncbi.nlm.nih.gov/nuccore/MH923923
MH923683	China		Huangyu Black-bone chicken	Data was published only in GenBank by Huang, in 2019		https://www.ncbi.nlm.nih.gov/nuccore/MH923923
MH923682	China		Huangyu Black-bone chicken	Data was published only in GenBank by Huang, in 2019		https://www.ncbi.nlm.nih.gov/nuccore/MH923923
MH923681	China		Huangyu Black-bone chicken	Data was published only in GenBank by Huang, in 2019		https://www.ncbi.nlm.nih.gov/nuccore/MH923923
MH923680	China		Huangyu Black-bone chicken	Data was published only in GenBank by Huang, in 2019		https://www.ncbi.nlm.nih.gov/nuccore/MH923923
MH923679	China		Huangyu Black-bone chicken	Data was published only in GenBank by Huang, in 2019		https://www.ncbi.nlm.nih.gov/nuccore/MH923923
MH923678	China		Huangyu Black-bone chicken	Data was published only in GenBank by Huang, in 2019		https://www.ncbi.nlm.nih.gov/nuccore/MH923923
MH923677	China		Huangyu Black-bone chicken	Data was published only in GenBank by Huang, in 2019		https://www.ncbi.nlm.nih.gov/nuccore/MH923923
MH923676	China		Huangyu Black-bone chicken	Data was published only in GenBank by Huang, in 2019		https://www.ncbi.nlm.nih.gov/nuccore/MH923923
MH923675	China		Huangyu Black-bone chicken	Data was published only in GenBank by Huang, in 2019		https://www.ncbi.nlm.nih.gov/nuccore/MH923923
MH923674	China		Huangyu Black-bone chicken	Data was published only in GenBank by Huang, in 2019		https://www.ncbi.nlm.nih.gov/nuccore/MH923923
MH923673	China		Huangyu Black-bone chicken	Data was published only in GenBank by Huang, in 2019		https://www.ncbi.nlm.nih.gov/nuccore/MH923923
MH923672	China		Huangyu Black-bone chicken	Data was published only in GenBank by Huang, in 2019		https://www.ncbi.nlm.nih.gov/nuccore/MH923923
MH923671	China		Huangyu Black-bone chicken	Data was published only in GenBank by Huang, in 2019		https://www.ncbi.nlm.nih.gov/nuccore/MH923923
MH923670	China		Huangyu Black-bone chicken	Data was published only in GenBank by Huang, in 2019		https://www.ncbi.nlm.nih.gov/nuccore/MH923923
MH923669	China		Huangyu Black-bone chicken	Data was published only in GenBank by Huang, in 2019		https://www.ncbi.nlm.nih.gov/nuccore/MH923923
MH923668	China		Zhuxiang chicken	Data was published only in GenBank by Huang, in 2019		https://www.ncbi.nlm.nih.gov/nuccore/MH923923
MH923667	China		Zhuxiang chicken	Data was published only in GenBank by Huang, in 2019		https://www.ncbi.nlm.nih.gov/nuccore/MH923923
MH923666	China		Zhuxiang chicken	Data was published only in GenBank by Huang, in 2019		https://www.ncbi.nlm.nih.gov/nuccore/MH923923
MH923665	China		Zhuxiang chicken	Data was published only in GenBank by Huang, in 2019		https://www.ncbi.nlm.nih.gov/nuccore/MH923923
MH923664	China		Zhuxiang chicken	Data was published only in GenBank by Huang, in 2019		https://www.ncbi.nlm.nih.gov/nuccore/MH923923
MH923663	China		Zhuxiang chicken	Data was published only in GenBank by Huang, in 2019		https://www.ncbi.nlm.nih.gov/nuccore/MH923923
MH923662	China		Zhuxiang chicken	Data was published only in GenBank by Huang, in 2019		https://www.ncbi.nlm.nih.gov/nuccore/MH923923
MH923661	China		Zhuxiang chicken	Data was published only in GenBank by Huang, in 2019		https://www.ncbi.nlm.nih.gov/nuccore/MH923923
MH923660	China		Zhuxiang chicken	Data was published only in GenBank by Huang, in 2019		https://www.ncbi.nlm.nih.gov/nuccore/MH923923
MH923659	China		Zhuxiang chicken	Data was published only in GenBank by Huang, in 2019		https://www.ncbi.nlm.nih.gov/nuccore/MH923923
MH923658	China		Zhuxiang chicken	Data was published only in GenBank by Huang, in 2019		https://www.ncbi.nlm.nih.gov/nuccore/MH923923
MH923657	China		Zhuxiang chicken	Data was published only in GenBank by Huang, in 2019		https://www.ncbi.nlm.nih.gov/nuccore/MH923923
MH923656	China		Zhuxiang chicken	Data was published only in GenBank by Huang, in 2019		https://www.ncbi.nlm.nih.gov/nuccore/MH923923
MH923655	China		Zhuxiang chicken	Data was published only in GenBank by Huang, in 2019		https://www.ncbi.nlm.nih.gov/nuccore/MH923923
MH923654	China		Zhuxiang chicken	Data was published only in GenBank by Huang, in 2019		https://www.ncbi.nlm.nih.gov/nuccore/MH923923
MH923653	China		Zhuxiang chicken	Data was published only in GenBank by Huang, in 2019		https://www.ncbi.nlm.nih.gov/nuccore/MH923923
MH923652	China		Zhuxiang chicken	Data was published only in GenBank by Huang, in 2019		https://www.ncbi.nlm.nih.gov/nuccore/MH923923
MH923651	China		Zhuxiang chicken	Data was published only in GenBank by Huang, in 2019		https://www.ncbi.nlm.nih.gov/nuccore/MH923923
MH923650	China		Zhuxiang chicken	Data was published only in GenBank by Huang, in 2019		https://www.ncbi.nlm.nih.gov/nuccore/MH923923
MH923649	China		Zhuxiang chicken	Data was published only in GenBank by Huang, in 2019		https://www.ncbi.nlm.nih.gov/nuccore/MH923923
MH923648	China		Zhuxiang chicken	Data was published only in GenBank by Huang, in 2019		https://www.ncbi.nlm.nih.gov/nuccore/MH923923
MH923647	China		Zhuxiang chicken	Data was published only in GenBank by Huang, in 2019		https://www.ncbi.nlm.nih.gov/nuccore/MH923923
MH923646	China		Zhuxiang chicken	Data was published only in GenBank by Huang, in 2019		https://www.ncbi.nlm.nih.gov/nuccore/MH923923
MH923645	China		Zhuxiang chicken	Data was published only in GenBank by Huang, in 2019		https://www.ncbi.nlm.nih.gov/nuccore/MH923923
MH923644	China		Zhuxiang chicken	Data was published only in GenBank by Huang, in 2019		https://www.ncbi.nlm.nih.gov/nuccore/MH923923
MH923643	China		Zhuxiang chicken	Data was published only in GenBank by Huang, in 2019		https://www.ncbi.nlm.nih.gov/nuccore/MH923923
MH923642	China		Zhuxiang chicken	Data was published only in GenBank by Huang, in 2019		https://www.ncbi.nlm.nih.gov/nuccore/MH923923
MH923641	China		Zhuxiang chicken	Data was published only in GenBank by Huang, in 2019		https://www.ncbi.nlm.nih.gov/nuccore/MH923923
MH923640	China		Zhuxiang chicken	Data was published only in GenBank by Huang, in 2019		https://www.ncbi.nlm.nih.gov/nuccore/MH923923
MH923639	China		Zhuxiang chicken	Data was published only in GenBank by Huang, in 2019		https://www.ncbi.nlm.nih.gov/nuccore/MH923923
MH923638	China		Zhuxiang chicken	Data was published only in GenBank by Huang, in 2019		https://www.ncbi.nlm.nih.gov/nuccore/MH923923
MH923637	China		Guangxi Black-bone chicken	Data was published only in GenBank by Huang, in 2019		https://www.ncbi.nlm.nih.gov/nuccore/MH923923
MH923636	China		Guangxi Black-bone chicken	Data was published only in GenBank by Huang, in 2019		https://www.ncbi.nlm.nih.gov/nuccore/MH923923
MH923635	China		Guangxi Black-bone chicken	Data was published only in GenBank by Huang, in 2019		https://www.ncbi.nlm.nih.gov/nuccore/MH923923
MH923634	China		Guangxi Black-bone chicken	Data was published only in GenBank by Huang, in 2019		https://www.ncbi.nlm.nih.gov/nuccore/MH923923
MH923633	China		Guangxi Black-bone chicken	Data was published only in GenBank by Huang, in 2019		https://www.ncbi.nlm.nih.gov/nuccore/MH923923
MH923632	China		Guangxi Black-bone chicken	Data was published only in GenBank by Huang, in 2019		https://www.ncbi.nlm.nih.gov/nuccore/MH923923
MH923631	China		Guangxi Black-bone chicken	Data was published only in GenBank by Huang, in 2019		https://www.ncbi.nlm.nih.gov/nuccore/MH923923
MH923630	China		Guangxi Black-bone chicken	Data was published only in GenBank by Huang, in 2019		https://www.ncbi.nlm.nih.gov/nuccore/MH923923
MH923629	China		Guangxi Black-bone chicken	Data was published only in GenBank by Huang, in 2019		https://www.ncbi.nlm.nih.gov/nuccore/MH923923
MH923628	China		Guangxi Black-bone chicken	Data was published only in GenBank by Huang, in 2019		https://www.ncbi.nlm.nih.gov/nuccore/MH923923
MH923627	China		Guangxi Black-bone chicken	Data was published only in GenBank by Huang, in 2019		https://www.ncbi.nlm.nih.gov/nuccore/MH923923
MH923626	China		Guangxi Black-bone chicken	Data was published only in GenBank by Huang, in 2019		https://www.ncbi.nlm.nih.gov/nuccore/MH923923
MH923625	China		Guangxi Black-bone chicken	Data was published only in GenBank by Huang, in 2019		https://www.ncbi.nlm.nih.gov/nuccore/MH923923
MH923624	China		Guangxi Black-bone chicken	Data was published only in GenBank by Huang, in 2019		https://www.ncbi.nlm.nih.gov/nuccore/MH923923
MH923623	China		Guangxi Black-bone chicken	Data was published only in GenBank by Huang, in 2019		https://www.ncbi.nlm.nih.gov/nuccore/MH923923
MH923622	China		Guangxi Black-bone chicken	Data was published only in GenBank by Huang, in 2019		https://www.ncbi.nlm.nih.gov/nuccore/MH923923
MH923621	China		Guangxi Black-bone chicken	Data was published only in GenBank by Huang, in 2019		https://www.ncbi.nlm.nih.gov/nuccore/MH923923
MH923620	China		Guangxi Black-bone chicken	Data was published only in GenBank by Huang, in 2019		https://www.ncbi.nlm.nih.gov/nuccore/MH923923
MH923619	China		Guangxi Black-bone chicken	Data was published only in GenBank by Huang, in 2019		https://www.ncbi.nlm.nih.gov/nuccore/MH923923
MH923618	China		Guangxi Black-bone chicken	Data was published only in GenBank by Huang, in 2019		https://www.ncbi.nlm.nih.gov/nuccore/MH923923
MH923617	China		Dehua Black chicken	Data was published only in GenBank by Huang, in 2019		https://www.ncbi.nlm.nih.gov/nuccore/MH923923
MH923616	China		Dehua Black chicken	Data was published only in GenBank by Huang, in 2019		https://www.ncbi.nlm.nih.gov/nuccore/MH923923
MH923615	China		Dehua Black chicken	Data was published only in GenBank by Huang, in 2019		https://www.ncbi.nlm.nih.gov/nuccore/MH923923
MH923614	China		Dehua Black chicken	Data was published only in GenBank by Huang, in 2019		https://www.ncbi.nlm.nih.gov/nuccore/MH923923
MH923613	China		Dehua Black chicken	Data was published only in GenBank by Huang, in 2019		https://www.ncbi.nlm.nih.gov/nuccore/MH923923
MH923612	China		Dehua Black chicken	Data was published only in GenBank by Huang, in 2019		https://www.ncbi.nlm.nih.gov/nuccore/MH923923
MH923611	China		Dehua Black chicken	Data was published only in GenBank by Huang, in 2019		https://www.ncbi.nlm.nih.gov/nuccore/MH923923
MH923610	China		Dehua Black chicken	Data was published only in GenBank by Huang, in 2019		https://www.ncbi.nlm.nih.gov/nuccore/MH923923
MH923609	China		Dehua Black chicken	Data was published only in GenBank by Huang, in 2019		https://www.ncbi.nlm.nih.gov/nuccore/MH923923
MH923608	China		Dehua Black chicken	Data was published only in GenBank by Huang, in 2019		https://www.ncbi.nlm.nih.gov/nuccore/MH923923
MH923607	China		Dehua Black chicken	Data was published only in GenBank by Huang, in 2019		https://www.ncbi.nlm.nih.gov/nuccore/MH923923
MH923606	China		Dehua Black chicken	Data was published only in GenBank by Huang, in 2019		https://www.ncbi.nlm.nih.gov/nuccore/MH923923
MH923605	China		Dehua Black chicken	Data was published only in GenBank by Huang, in 2019		https://www.ncbi.nlm.nih.gov/nuccore/MH923923
MH923604	China		Dehua Black chicken	Data was published only in GenBank by Huang, in 2019		https://www.ncbi.nlm.nih.gov/nuccore/MH923923
MH923603	China		Dehua Black chicken	Data was published only in GenBank by Huang, in 2019		https://www.ncbi.nlm.nih.gov/nuccore/MH923923
MH923602	China		Dehua Black chicken	Data was published only in GenBank by Huang, in 2019		https://www.ncbi.nlm.nih.gov/nuccore/MH923923
MH923601	China		Dehua Black chicken	Data was published only in GenBank by Huang, in 2019		https://www.ncbi.nlm.nih.gov/nuccore/MH923923
MH923600	China		Dehua Black chicken	Data was published only in GenBank by Huang, in 2019		https://www.ncbi.nlm.nih.gov/nuccore/MH923923
MH923599	China		Dehua Black chicken	Data was published only in GenBank by Huang, in 2019		https://www.ncbi.nlm.nih.gov/nuccore/MH923923
MH923598	China		Dehua Black chicken	Data was published only in GenBank by Huang, in 2019		https://www.ncbi.nlm.nih.gov/nuccore/MH923923
MH923597	China		Dehua Black chicken	Data was published only in GenBank by Huang, in 2019		https://www.ncbi.nlm.nih.gov/nuccore/MH923923
MH923596	China		Dehua Black chicken	Data was published only in GenBank by Huang, in 2019		https://www.ncbi.nlm.nih.gov/nuccore/MH923923
MH923595	China		Dehua Black chicken	Data was published only in GenBank by Huang, in 2019		https://www.ncbi.nlm.nih.gov/nuccore/MH923923
MH923594	China		Dehua Black chicken	Data was published only in GenBank by Huang, in 2019		https://www.ncbi.nlm.nih.gov/nuccore/MH923923
MH923593	China		Dehua Black chicken	Data was published only in GenBank by Huang, in 2019		https://www.ncbi.nlm.nih.gov/nuccore/MH923923
MH923592	China		Dehua Black chicken	Data was published only in GenBank by Huang, in 2019		https://www.ncbi.nlm.nih.gov/nuccore/MH923923
MH923591	China		Dehua Black chicken	Data was published only in GenBank by Huang, in 2019		https://www.ncbi.nlm.nih.gov/nuccore/MH923923
MH923590	China		Dehua Black chicken	Data was published only in GenBank by Huang, in 2019		https://www.ncbi.nlm.nih.gov/nuccore/MH923923
MH923589	China		Dehua Black chicken	Data was published only in GenBank by Huang, in 2019		https://www.ncbi.nlm.nih.gov/nuccore/MH923923
MH923588	China		Dehua Black chicken	Data was published only in GenBank by Huang, in 2019		https://www.ncbi.nlm.nih.gov/nuccore/MH923923
MH923587	China		Dehua Black chicken	Data was published only in GenBank by Huang, in 2019		https://www.ncbi.nlm.nih.gov/nuccore/MH923923
MH923586	China		Dehua Black chicken	Data was published only in GenBank by Huang, in 2019		https://www.ncbi.nlm.nih.gov/nuccore/MH923923
MH923585	China		Dehua Black chicken	Data was published only in GenBank by Huang, in 2019		https://www.ncbi.nlm.nih.gov/nuccore/MH923923
MH923584	China		Dehua Black chicken	Data was published only in GenBank by Huang, in 2019		https://www.ncbi.nlm.nih.gov/nuccore/MH923923
MH923583	China		Dehua Black chicken	Data was published only in GenBank by Huang, in 2019		https://www.ncbi.nlm.nih.gov/nuccore/MH923923
MH923582	China		Dehua Black chicken	Data was published only in GenBank by Huang, in 2019		https://www.ncbi.nlm.nih.gov/nuccore/MH923923
MH923581	China		Dehua Black chicken	Data was published only in GenBank by Huang, in 2019		https://www.ncbi.nlm.nih.gov/nuccore/MH923923
MH923580	China		Dehua Black chicken	Data was published only in GenBank by Huang, in 2019		https://www.ncbi.nlm.nih.gov/nuccore/MH923923
MH923579	China		Dehua Black chicken	Data was published only in GenBank by Huang, in 2019		https://www.ncbi.nlm.nih.gov/nuccore/MH923923
MH923578	China		Dehua Black chicken	Data was published only in GenBank by Huang, in 2019		https://www.ncbi.nlm.nih.gov/nuccore/MH923923
MN149862	Peru		native chicken	Herrera et al., 2020	doi.org/10.1098/rsos.191558
MN149861	Peru		native chicken	Herrera et al., 2020	doi.org/10.1098/rsos.191558
MN149860	Peru		native chicken	Herrera et al., 2020	doi.org/10.1098/rsos.191558
MN149859	Peru		native chicken	Herrera et al., 2020	doi.org/10.1098/rsos.191558
MN149858	Peru		native chicken	Herrera et al., 2020	doi.org/10.1098/rsos.191558
MN149857	Peru		native chicken	Herrera et al., 2020	doi.org/10.1098/rsos.191558
MN149856	Peru		native chicken	Herrera et al., 2020	doi.org/10.1098/rsos.191558
MN149855	Peru		native chicken	Herrera et al., 2020	doi.org/10.1098/rsos.191558
MN149854	Peru		native chicken	Herrera et al., 2020	doi.org/10.1098/rsos.191558
MN149853	Peru		native chicken	Herrera et al., 2020	doi.org/10.1098/rsos.191558
MN149852	Colombia		native chicken	Herrera et al., 2020	doi.org/10.1098/rsos.191558
MN149851	Colombia		native chicken	Herrera et al., 2020	doi.org/10.1098/rsos.191558
MN149850	Colombia		native chicken	Herrera et al., 2020	doi.org/10.1098/rsos.191558
MN149849	Colombia		native chicken	Herrera et al., 2020	doi.org/10.1098/rsos.191558
MN149848	Colombia		native chicken	Herrera et al., 2020	doi.org/10.1098/rsos.191558
MN149847	Colombia		native chicken	Herrera et al., 2020	doi.org/10.1098/rsos.191558
MN149846	Colombia		native chicken	Herrera et al., 2020	doi.org/10.1098/rsos.191558
MN149845	Colombia		native chicken	Herrera et al., 2020	doi.org/10.1098/rsos.191558
MN149844	Colombia		native chicken	Herrera et al., 2020	doi.org/10.1098/rsos.191558
MN149843	Colombia		native chicken	Herrera et al., 2020	doi.org/10.1098/rsos.191558
MN149842	Colombia		native chicken	Herrera et al., 2020	doi.org/10.1098/rsos.191558
MN149841	Colombia		native chicken	Herrera et al., 2020	doi.org/10.1098/rsos.191558
MN149840	Colombia		native chicken	Herrera et al., 2020	doi.org/10.1098/rsos.191558
MN149839	Colombia		native chicken	Herrera et al., 2020	doi.org/10.1098/rsos.191558
MN149838	Colombia		native chicken	Herrera et al., 2020	doi.org/10.1098/rsos.191558
MN149837	Colombia		native chicken	Herrera et al., 2020	doi.org/10.1098/rsos.191558
MN149836	Colombia		native chicken	Herrera et al., 2020	doi.org/10.1098/rsos.191558
MN149835	Colombia		native chicken	Herrera et al., 2020	doi.org/10.1098/rsos.191558
MN149834	Colombia		native chicken	Herrera et al., 2020	doi.org/10.1098/rsos.191558
MN149833	Colombia		native chicken	Herrera et al., 2020	doi.org/10.1098/rsos.191558
MN149832	Colombia		native chicken	Herrera et al., 2020	doi.org/10.1098/rsos.191558
MN149831	Colombia		native chicken	Herrera et al., 2020	doi.org/10.1098/rsos.191558
MN149830	Colombia		native chicken	Herrera et al., 2020	doi.org/10.1098/rsos.191558
MN149829	Colombia		native chicken	Herrera et al., 2020	doi.org/10.1098/rsos.191558
MN149828	Colombia		native chicken	Herrera et al., 2020	doi.org/10.1098/rsos.191558
MN149827	Colombia		native chicken	Herrera et al., 2020	doi.org/10.1098/rsos.191558
MN149826	Colombia		native chicken	Herrera et al., 2020	doi.org/10.1098/rsos.191558
MN149825	Colombia		native chicken	Herrera et al., 2020	doi.org/10.1098/rsos.191558
MN149824	Colombia		native chicken	Herrera et al., 2020	doi.org/10.1098/rsos.191558
MN149823	Colombia		native chicken	Herrera et al., 2020	doi.org/10.1098/rsos.191558
MN149822	Colombia		native chicken	Herrera et al., 2020	doi.org/10.1098/rsos.191558
MN149821	Colombia		native chicken	Herrera et al., 2020	doi.org/10.1098/rsos.191558
MN149820	Colombia		native chicken	Herrera et al., 2020	doi.org/10.1098/rsos.191558
MN149819	Colombia		native chicken	Herrera et al., 2020	doi.org/10.1098/rsos.191558
MN149818	Colombia		native chicken	Herrera et al., 2020	doi.org/10.1098/rsos.191558
MN149817	Colombia		native chicken	Herrera et al., 2020	doi.org/10.1098/rsos.191558
MN149816	Colombia		native chicken	Herrera et al., 2020	doi.org/10.1098/rsos.191558
MN149815	Colombia		native chicken	Herrera et al., 2020	doi.org/10.1098/rsos.191558
MN149814	Colombia		native chicken	Herrera et al., 2020	doi.org/10.1098/rsos.191558
MN149813	Colombia		native chicken	Herrera et al., 2020	doi.org/10.1098/rsos.191558
MN149812	Colombia		native chicken	Herrera et al., 2020	doi.org/10.1098/rsos.191558
MN149811	Colombia		native chicken	Herrera et al., 2020	doi.org/10.1098/rsos.191558
MN149810	Colombia		native chicken	Herrera et al., 2020	doi.org/10.1098/rsos.191558
MN149809	Colombia		native chicken	Herrera et al., 2020	doi.org/10.1098/rsos.191558
MN149808	Colombia		native chicken	Herrera et al., 2020	doi.org/10.1098/rsos.191558
MN149807	Colombia		native chicken	Herrera et al., 2020	doi.org/10.1098/rsos.191558
MN149806	Colombia		native chicken	Herrera et al., 2020	doi.org/10.1098/rsos.191558
MN149805	Colombia		native chicken	Herrera et al., 2020	doi.org/10.1098/rsos.191558
MN149804	Colombia		native chicken	Herrera et al., 2020	doi.org/10.1098/rsos.191558
MN149803	Colombia		native chicken	Herrera et al., 2020	doi.org/10.1098/rsos.191558
MN149802	Colombia		native chicken	Herrera et al., 2020	doi.org/10.1098/rsos.191558
MN149801	Colombia		native chicken	Herrera et al., 2020	doi.org/10.1098/rsos.191558
MN149800	Colombia		native chicken	Herrera et al., 2020	doi.org/10.1098/rsos.191558
MN149799	Colombia		native chicken	Herrera et al., 2020	doi.org/10.1098/rsos.191558
MN149798	Colombia		native chicken	Herrera et al., 2020	doi.org/10.1098/rsos.191558
MN149797	Colombia		native chicken	Herrera et al., 2020	doi.org/10.1098/rsos.191558
MN149796	Colombia		native chicken	Herrera et al., 2020	doi.org/10.1098/rsos.191558
MN149795	Colombia		native chicken	Herrera et al., 2020	doi.org/10.1098/rsos.191558
MN149794	Colombia		native chicken	Herrera et al., 2020	doi.org/10.1098/rsos.191558
MN149793	Colombia		native chicken	Herrera et al., 2020	doi.org/10.1098/rsos.191558
MN149792	Colombia		native chicken	Herrera et al., 2020	doi.org/10.1098/rsos.191558
MN149791	Colombia		native chicken	Herrera et al., 2020	doi.org/10.1098/rsos.191558
MN149790	Colombia		native chicken	Herrera et al., 2020	doi.org/10.1098/rsos.191558
MN149789	Colombia		native chicken	Herrera et al., 2020	doi.org/10.1098/rsos.191558
MN149788	Colombia		native chicken	Herrera et al., 2020	doi.org/10.1098/rsos.191558
MN149787	Colombia		native chicken	Herrera et al., 2020	doi.org/10.1098/rsos.191558
MN149786	Colombia		native chicken	Herrera et al., 2020	doi.org/10.1098/rsos.191558
MN149785	Colombia		native chicken	Herrera et al., 2020	doi.org/10.1098/rsos.191558
MN149784	Colombia		native chicken	Herrera et al., 2020	doi.org/10.1098/rsos.191558
MN149783	Colombia		native chicken	Herrera et al., 2020	doi.org/10.1098/rsos.191558
MN149782	Colombia		native chicken	Herrera et al., 2020	doi.org/10.1098/rsos.191558
MN149781	Colombia		native chicken	Herrera et al., 2020	doi.org/10.1098/rsos.191558
MN149780	Colombia		native chicken	Herrera et al., 2020	doi.org/10.1098/rsos.191558
MN149779	Colombia		native chicken	Herrera et al., 2020	doi.org/10.1098/rsos.191558
MN149778	Colombia		native chicken	Herrera et al., 2020	doi.org/10.1098/rsos.191558
MN149777	Colombia		native chicken	Herrera et al., 2020	doi.org/10.1098/rsos.191558
MN149776	Colombia		native chicken	Herrera et al., 2020	doi.org/10.1098/rsos.191558
MN149775	Colombia		native chicken	Herrera et al., 2020	doi.org/10.1098/rsos.191558
MN149774	Colombia		native chicken	Herrera et al., 2020	doi.org/10.1098/rsos.191558
MN149773	Colombia		native chicken	Herrera et al., 2020	doi.org/10.1098/rsos.191558
MN149772	Colombia		native chicken	Herrera et al., 2020	doi.org/10.1098/rsos.191558
MN149771	Colombia		native chicken	Herrera et al., 2020	doi.org/10.1098/rsos.191558
MN149770	Colombia		native chicken	Herrera et al., 2020	doi.org/10.1098/rsos.191558
MN149769	Colombia		native chicken	Herrera et al., 2020	doi.org/10.1098/rsos.191558
MN149768	Colombia		native chicken	Herrera et al., 2020	doi.org/10.1098/rsos.191558
MN149767	Colombia		native chicken	Herrera et al., 2020	doi.org/10.1098/rsos.191558
MN149766	Colombia		native chicken	Herrera et al., 2020	doi.org/10.1098/rsos.191558
MN149765	Colombia		native chicken	Herrera et al., 2020	doi.org/10.1098/rsos.191558
MN149764	Colombia		native chicken	Herrera et al., 2020	doi.org/10.1098/rsos.191558
MN149763	Colombia		native chicken	Herrera et al., 2020	doi.org/10.1098/rsos.191558
MN149762	Colombia		native chicken	Herrera et al., 2020	doi.org/10.1098/rsos.191558
MN149761	Colombia		native chicken	Herrera et al., 2020	doi.org/10.1098/rsos.191558
MN149760	Colombia		native chicken	Herrera et al., 2020	doi.org/10.1098/rsos.191558
MN149759	Colombia		native chicken	Herrera et al., 2020	doi.org/10.1098/rsos.191558
MN149758	Colombia		native chicken	Herrera et al., 2020	doi.org/10.1098/rsos.191558
MN149757	Colombia		native chicken	Herrera et al., 2020	doi.org/10.1098/rsos.191558
MN149756	Colombia		native chicken	Herrera et al., 2020	doi.org/10.1098/rsos.191558
MN149755	Colombia		native chicken	Herrera et al., 2020	doi.org/10.1098/rsos.191558
MN149754	Colombia		native chicken	Herrera et al., 2020	doi.org/10.1098/rsos.191558
MN149753	Colombia		native chicken	Herrera et al., 2020	doi.org/10.1098/rsos.191558
MN149752	Colombia		native chicken	Herrera et al., 2020	doi.org/10.1098/rsos.191558
MN149751	Colombia		native chicken	Herrera et al., 2020	doi.org/10.1098/rsos.191558
MN149750	Colombia		native chicken	Herrera et al., 2020	doi.org/10.1098/rsos.191558
MN149749	Colombia		native chicken	Herrera et al., 2020	doi.org/10.1098/rsos.191558
MN149748	Colombia		native chicken	Herrera et al., 2020	doi.org/10.1098/rsos.191558
MN149747	Colombia		native chicken	Herrera et al., 2020	doi.org/10.1098/rsos.191558
MN149746	Colombia		native chicken	Herrera et al., 2020	doi.org/10.1098/rsos.191558
MN149745	Colombia		native chicken	Herrera et al., 2020	doi.org/10.1098/rsos.191558
MN149744	Colombia		native chicken	Herrera et al., 2020	doi.org/10.1098/rsos.191558
MN149743	Colombia		native chicken	Herrera et al., 2020	doi.org/10.1098/rsos.191558
MN149742	Colombia		native chicken	Herrera et al., 2020	doi.org/10.1098/rsos.191558
MN149741	Colombia		native chicken	Herrera et al., 2020	doi.org/10.1098/rsos.191558
MN149740	Colombia		native chicken	Herrera et al., 2020	doi.org/10.1098/rsos.191558
MN149739	Colombia		native chicken	Herrera et al., 2020	doi.org/10.1098/rsos.191558
MN149738	Colombia		native chicken	Herrera et al., 2020	doi.org/10.1098/rsos.191558
MN149737	Colombia		native chicken	Herrera et al., 2020	doi.org/10.1098/rsos.191558
MN149736	Colombia		native chicken	Herrera et al., 2020	doi.org/10.1098/rsos.191558
MN149735	Colombia		native chicken	Herrera et al., 2020	doi.org/10.1098/rsos.191558
MN149734	Colombia		native chicken	Herrera et al., 2020	doi.org/10.1098/rsos.191558
MN149733	Colombia		native chicken	Herrera et al., 2020	doi.org/10.1098/rsos.191558
MN149732	Colombia		native chicken	Herrera et al., 2020	doi.org/10.1098/rsos.191558
MN149731	Colombia		native chicken	Herrera et al., 2020	doi.org/10.1098/rsos.191558
MN149730	Colombia		native chicken	Herrera et al., 2020	doi.org/10.1098/rsos.191558
MN149729	Colombia		native chicken	Herrera et al., 2020	doi.org/10.1098/rsos.191558
MN149728	Colombia		native chicken	Herrera et al., 2020	doi.org/10.1098/rsos.191558
MN149727	Colombia		native chicken	Herrera et al., 2020	doi.org/10.1098/rsos.191558
MN149726	Colombia		native chicken	Herrera et al., 2020	doi.org/10.1098/rsos.191558
MN149725	Colombia		native chicken	Herrera et al., 2020	doi.org/10.1098/rsos.191558
MN149724	Colombia		native chicken	Herrera et al., 2020	doi.org/10.1098/rsos.191558
MN149723	Chile		native chicken	Herrera et al., 2020	doi.org/10.1098/rsos.191558
MN149722	Chile		native chicken	Herrera et al., 2020	doi.org/10.1098/rsos.191558
MN149721	Chile		native chicken	Herrera et al., 2020	doi.org/10.1098/rsos.191558
MN149720	Chile		native chicken	Herrera et al., 2020	doi.org/10.1098/rsos.191558
MN149719	Chile		native chicken	Herrera et al., 2020	doi.org/10.1098/rsos.191558
MN149718	Chile		native chicken	Herrera et al., 2020	doi.org/10.1098/rsos.191558
MN149717	Chile		native chicken	Herrera et al., 2020	doi.org/10.1098/rsos.191558
MN149716	Chile		native chicken	Herrera et al., 2020	doi.org/10.1098/rsos.191558
MN149715	Chile		native chicken	Herrera et al., 2020	doi.org/10.1098/rsos.191558
MN149714	Chile		native chicken	Herrera et al., 2020	doi.org/10.1098/rsos.191558
MN149713	Chile		native chicken	Herrera et al., 2020	doi.org/10.1098/rsos.191558
MN149712	Chile		native chicken	Herrera et al., 2020	doi.org/10.1098/rsos.191558
MN149711	Chile		native chicken	Herrera et al., 2020	doi.org/10.1098/rsos.191558
MN149710	Chile		native chicken	Herrera et al., 2020	doi.org/10.1098/rsos.191558
MN149709	Chile		native chicken	Herrera et al., 2020	doi.org/10.1098/rsos.191558
MN149708	Chile		native chicken	Herrera et al., 2020	doi.org/10.1098/rsos.191558
MN149707	Chile		native chicken	Herrera et al., 2020	doi.org/10.1098/rsos.191558
MN149706	Chile		native chicken	Herrera et al., 2020	doi.org/10.1098/rsos.191558
MN149705	Chile		native chicken	Herrera et al., 2020	doi.org/10.1098/rsos.191558
MN149704	Chile		native chicken	Herrera et al., 2020	doi.org/10.1098/rsos.191558
MN149703	Chile		native chicken	Herrera et al., 2020	doi.org/10.1098/rsos.191558
MN149702	Chile		native chicken	Herrera et al., 2020	doi.org/10.1098/rsos.191558
MN149701	Chile		native chicken	Herrera et al., 2020	doi.org/10.1098/rsos.191558
MN149700	Chile		native chicken	Herrera et al., 2020	doi.org/10.1098/rsos.191558
MN149699	Chile		native chicken	Herrera et al., 2020	doi.org/10.1098/rsos.191558
MN149698	Chile		native chicken	Herrera et al., 2020	doi.org/10.1098/rsos.191558
MN149697	Chile		native chicken	Herrera et al., 2020	doi.org/10.1098/rsos.191558
MN149696	Chile		native chicken	Herrera et al., 2020	doi.org/10.1098/rsos.191558
MN149695	Chile		native chicken	Herrera et al., 2020	doi.org/10.1098/rsos.191558
MN149694	Chile		native chicken	Herrera et al., 2020	doi.org/10.1098/rsos.191558
MN149693	Chile		native chicken	Herrera et al., 2020	doi.org/10.1098/rsos.191558
MN149692	Chile		native chicken	Herrera et al., 2020	doi.org/10.1098/rsos.191558
MN149691	Chile		native chicken	Herrera et al., 2020	doi.org/10.1098/rsos.191558
MN149690	Chile		native chicken	Herrera et al., 2020	doi.org/10.1098/rsos.191558
MN149689	Chile		native chicken	Herrera et al., 2020	doi.org/10.1098/rsos.191558
MN149688	Chile		native chicken	Herrera et al., 2020	doi.org/10.1098/rsos.191558
MN149687	Chile		native chicken	Herrera et al., 2020	doi.org/10.1098/rsos.191558
MN149686	Chile		native chicken	Herrera et al., 2020	doi.org/10.1098/rsos.191558
MN149685	Chile		native chicken	Herrera et al., 2020	doi.org/10.1098/rsos.191558
MN149684	Chile		native chicken	Herrera et al., 2020	doi.org/10.1098/rsos.191558
MN149683	Chile		native chicken	Herrera et al., 2020	doi.org/10.1098/rsos.191558
MN149682	Chile		native chicken	Herrera et al., 2020	doi.org/10.1098/rsos.191558
MN149681	Chile		native chicken	Herrera et al., 2020	doi.org/10.1098/rsos.191558
MN149680	Chile		native chicken	Herrera et al., 2020	doi.org/10.1098/rsos.191558
MN149679	Chile		native chicken	Herrera et al., 2020	doi.org/10.1098/rsos.191558
MN149678	Chile		native chicken	Herrera et al., 2020	doi.org/10.1098/rsos.191558
MN149677	Chile		native chicken	Herrera et al., 2020	doi.org/10.1098/rsos.191558
MN149676	Chile		native chicken	Herrera et al., 2020	doi.org/10.1098/rsos.191558
MN149675	Chile		native chicken	Herrera et al., 2020	doi.org/10.1098/rsos.191558
MN149674	Chile		native chicken	Herrera et al., 2020	doi.org/10.1098/rsos.191558
MN149673	Chile		native chicken	Herrera et al., 2020	doi.org/10.1098/rsos.191558
MN149672	Chile		native chicken	Herrera et al., 2020	doi.org/10.1098/rsos.191558
MN149671	Chile		native chicken	Herrera et al., 2020	doi.org/10.1098/rsos.191558
MN149670	Chile		native chicken	Herrera et al., 2020	doi.org/10.1098/rsos.191558
MN149669	Chile		native chicken	Herrera et al., 2020	doi.org/10.1098/rsos.191558
MN149668	Chile		native chicken	Herrera et al., 2020	doi.org/10.1098/rsos.191558
MN149667	Chile		native chicken	Herrera et al., 2020	doi.org/10.1098/rsos.191558
MN149666	Chile		native chicken	Herrera et al., 2020	doi.org/10.1098/rsos.191558
MN149665	Chile		native chicken	Herrera et al., 2020	doi.org/10.1098/rsos.191558
MN149664	Chile		native chicken	Herrera et al., 2020	doi.org/10.1098/rsos.191558
MN149663	Brazil		native chicken	Herrera et al., 2020	doi.org/10.1098/rsos.191558
MN149662	Brazil		native chicken	Herrera et al., 2020	doi.org/10.1098/rsos.191558
MN149661	Brazil		native chicken	Herrera et al., 2020	doi.org/10.1098/rsos.191558
MN149660	Brazil		native chicken	Herrera et al., 2020	doi.org/10.1098/rsos.191558
MN149659	Brazil		native chicken	Herrera et al., 2020	doi.org/10.1098/rsos.191558
MN149658	Brazil		native chicken	Herrera et al., 2020	doi.org/10.1098/rsos.191558
MN149657	Brazil		native chicken	Herrera et al., 2020	doi.org/10.1098/rsos.191558
MN149656	Brazil		native chicken	Herrera et al., 2020	doi.org/10.1098/rsos.191558
MN149655	Brazil		native chicken	Herrera et al., 2020	doi.org/10.1098/rsos.191558
MN149654	Brazil		native chicken	Herrera et al., 2020	doi.org/10.1098/rsos.191558
MN149653	Brazil		native chicken	Herrera et al., 2020	doi.org/10.1098/rsos.191558
MN149652	Brazil		native chicken	Herrera et al., 2020	doi.org/10.1098/rsos.191558
MN149651	Brazil		native chicken	Herrera et al., 2020	doi.org/10.1098/rsos.191558
MN149650	Brazil		native chicken	Herrera et al., 2020	doi.org/10.1098/rsos.191558
MN149649	Brazil		native chicken	Herrera et al., 2020	doi.org/10.1098/rsos.191558
MN149648	Brazil		native chicken	Herrera et al., 2020	doi.org/10.1098/rsos.191558
MN149647	Brazil		native chicken	Herrera et al., 2020	doi.org/10.1098/rsos.191558
MN149646	Brazil		native chicken	Herrera et al., 2020	doi.org/10.1098/rsos.191558
MN149645	Brazil		native chicken	Herrera et al., 2020	doi.org/10.1098/rsos.191558
MN149644	Brazil		native chicken	Herrera et al., 2020	doi.org/10.1098/rsos.191558
MN149643	Brazil		native chicken	Herrera et al., 2020	doi.org/10.1098/rsos.191558
MN149642	Brazil		native chicken	Herrera et al., 2020	doi.org/10.1098/rsos.191558
MN149641	Brazil		native chicken	Herrera et al., 2020	doi.org/10.1098/rsos.191558
MN149640	Brazil		native chicken	Herrera et al., 2020	doi.org/10.1098/rsos.191558
MN149639	Brazil		native chicken	Herrera et al., 2020	doi.org/10.1098/rsos.191558
MN149638	Brazil		native chicken	Herrera et al., 2020	doi.org/10.1098/rsos.191558
MN149637	Brazil		native chicken	Herrera et al., 2020	doi.org/10.1098/rsos.191558
MN149636	Brazil		native chicken	Herrera et al., 2020	doi.org/10.1098/rsos.191558
MN149635	Brazil		native chicken	Herrera et al., 2020	doi.org/10.1098/rsos.191558
MN149634	Brazil		native chicken	Herrera et al., 2020	doi.org/10.1098/rsos.191558
LC147055	Bangladesh		native chicken	Islam et al., 2019	10.1080/00071668.2019.1655708
LC147054	Bangladesh		native chicken	Islam et al., 2019	10.1080/00071668.2019.1655708
LC147053	Bangladesh		native chicken	Islam et al., 2019	10.1080/00071668.2019.1655708
LC147052	Bangladesh		native chicken	Islam et al., 2019	10.1080/00071668.2019.1655708
LC147051	Bangladesh		native chicken	Islam et al., 2019	10.1080/00071668.2019.1655708
LC147050	Bangladesh		native chicken	Islam et al., 2019	10.1080/00071668.2019.1655708
LC147049	Bangladesh		native chicken	Islam et al., 2019	10.1080/00071668.2019.1655708
LC147048	Bangladesh		native chicken	Islam et al., 2019	10.1080/00071668.2019.1655708
LC147047	Bangladesh		native chicken	Islam et al., 2019	10.1080/00071668.2019.1655708
LC147046	Bangladesh		native chicken	Islam et al., 2019	10.1080/00071668.2019.1655708
LC147045	Bangladesh		native chicken	Islam et al., 2019	10.1080/00071668.2019.1655708
LC147044	Bangladesh		native chicken	Islam et al., 2019	10.1080/00071668.2019.1655708
LC147043	Bangladesh		native chicken	Islam et al., 2019	10.1080/00071668.2019.1655708
LC147042	Bangladesh		native chicken	Islam et al., 2019	10.1080/00071668.2019.1655708
LC147041	Bangladesh		native chicken	Islam et al., 2019	10.1080/00071668.2019.1655708
LC147040	Bangladesh		native chicken	Islam et al., 2019	10.1080/00071668.2019.1655708
LC147039	Bangladesh		native chicken	Islam et al., 2019	10.1080/00071668.2019.1655708
LC147038	Bangladesh		native chicken	Islam et al., 2019	10.1080/00071668.2019.1655708
LC147037	Bangladesh		native chicken	Islam et al., 2019	10.1080/00071668.2019.1655708
LC147036	Bangladesh		native chicken	Islam et al., 2019	10.1080/00071668.2019.1655708
LC147035	Bangladesh		native chicken	Islam et al., 2019	10.1080/00071668.2019.1655708
MH513142	China	Yunnan	LanPingRongMao	Data was published only in GenBank by Wu, in 2019		https://www.ncbi.nlm.nih.gov/nuccore/MH513142
MH513141	China	Yunnan	LanPingRongMao	Data was published only in GenBank by Wu, in 2019		https://www.ncbi.nlm.nih.gov/nuccore/MH513142
MH513140	China	Yunnan	LanPingRongMao	Data was published only in GenBank by Wu, in 2019		https://www.ncbi.nlm.nih.gov/nuccore/MH513142
MH513139	China	Yunnan	LanPingRongMao	Data was published only in GenBank by Wu, in 2019		https://www.ncbi.nlm.nih.gov/nuccore/MH513142
MH513138	China	Yunnan	LanPingRongMao	Data was published only in GenBank by Wu, in 2019		https://www.ncbi.nlm.nih.gov/nuccore/MH513142
MH513137	China	Yunnan	LanPingRongMao	Data was published only in GenBank by Wu, in 2019		https://www.ncbi.nlm.nih.gov/nuccore/MH513142
MH513136	China	Yunnan	LanPingRongMao	Data was published only in GenBank by Wu, in 2019		https://www.ncbi.nlm.nih.gov/nuccore/MH513142
MH513135	China	Yunnan	LanPingRongMao	Data was published only in GenBank by Wu, in 2019		https://www.ncbi.nlm.nih.gov/nuccore/MH513142
MH513134	China	Yunnan	LanPingRongMao	Data was published only in GenBank by Wu, in 2019		https://www.ncbi.nlm.nih.gov/nuccore/MH513142
MH513133	China	Yunnan	LanPingRongMao	Data was published only in GenBank by Wu, in 2019		https://www.ncbi.nlm.nih.gov/nuccore/MH513142
MH513132	China	Yunnan	LanPingRongMao	Data was published only in GenBank by Wu, in 2019		https://www.ncbi.nlm.nih.gov/nuccore/MH513142
MH513131	China	Yunnan	LanPingRongMao	Data was published only in GenBank by Wu, in 2019		https://www.ncbi.nlm.nih.gov/nuccore/MH513142
MH513130	China	Yunnan	LanPingRongMao	Data was published only in GenBank by Wu, in 2019		https://www.ncbi.nlm.nih.gov/nuccore/MH513142
MH513129	China	Yunnan	LanPingRongMao	Data was published only in GenBank by Wu, in 2019		https://www.ncbi.nlm.nih.gov/nuccore/MH513142
MH513128	China	Yunnan	LanPingRongMao	Data was published only in GenBank by Wu, in 2019		https://www.ncbi.nlm.nih.gov/nuccore/MH513142
MH513127	China	Yunnan	LanPingRongMao	Data was published only in GenBank by Wu, in 2019		https://www.ncbi.nlm.nih.gov/nuccore/MH513142
MH513126	China	Yunnan	LanPingRongMao	Data was published only in GenBank by Wu, in 2019		https://www.ncbi.nlm.nih.gov/nuccore/MH513142
MH513125	China	Yunnan	LanPingRongMao	Data was published only in GenBank by Wu, in 2019		https://www.ncbi.nlm.nih.gov/nuccore/MH513142
MH513124	China	Yunnan	LanPingRongMao	Data was published only in GenBank by Wu, in 2019		https://www.ncbi.nlm.nih.gov/nuccore/MH513142
MH513123	China	Yunnan	LanPingRongMao	Data was published only in GenBank by Wu, in 2019		https://www.ncbi.nlm.nih.gov/nuccore/MH513142
MH513122	China	Yunnan	LanPingRongMao	Data was published only in GenBank by Wu, in 2019		https://www.ncbi.nlm.nih.gov/nuccore/MH513142
MH513121	China	Yunnan	LanPingRongMao	Data was published only in GenBank by Wu, in 2019		https://www.ncbi.nlm.nih.gov/nuccore/MH513142
MH513120	China	Yunnan	LanPingRongMao	Data was published only in GenBank by Wu, in 2019		https://www.ncbi.nlm.nih.gov/nuccore/MH513142
MH513119	China	Yunnan	LanPingRongMao	Data was published only in GenBank by Wu, in 2019		https://www.ncbi.nlm.nih.gov/nuccore/MH513142
MH513118	China	Yunnan	LanPingRongMao	Data was published only in GenBank by Wu, in 2019		https://www.ncbi.nlm.nih.gov/nuccore/MH513142
MH513117	China	Yunnan	LanPingRongMao	Data was published only in GenBank by Wu, in 2019		https://www.ncbi.nlm.nih.gov/nuccore/MH513142
MH513116	China	Yunnan	LanPingRongMao	Data was published only in GenBank by Wu, in 2019		https://www.ncbi.nlm.nih.gov/nuccore/MH513142
MH513115	China	Yunnan	LanPingRongMao	Data was published only in GenBank by Wu, in 2019		https://www.ncbi.nlm.nih.gov/nuccore/MH513142
MH513114	China	Yunnan	Nami	Data was published only in GenBank by Wu, in 2019		https://www.ncbi.nlm.nih.gov/nuccore/MH513142
MH513113	China	Yunnan	Nami	Data was published only in GenBank by Wu, in 2019		https://www.ncbi.nlm.nih.gov/nuccore/MH513142
MH513112	China	Yunnan	Nami	Data was published only in GenBank by Wu, in 2019		https://www.ncbi.nlm.nih.gov/nuccore/MH513142
MH513111	China	Yunnan	Nami	Data was published only in GenBank by Wu, in 2019		https://www.ncbi.nlm.nih.gov/nuccore/MH513142
MH513110	China	Yunnan	Nami	Data was published only in GenBank by Wu, in 2019		https://www.ncbi.nlm.nih.gov/nuccore/MH513142
MH513109	China	Yunnan	Nami	Data was published only in GenBank by Wu, in 2019		https://www.ncbi.nlm.nih.gov/nuccore/MH513142
MH513108	China	Yunnan	Nami	Data was published only in GenBank by Wu, in 2019		https://www.ncbi.nlm.nih.gov/nuccore/MH513142
MH513107	China	Yunnan	Nami	Data was published only in GenBank by Wu, in 2019		https://www.ncbi.nlm.nih.gov/nuccore/MH513142
MH513106	China	Yunnan	Nami	Data was published only in GenBank by Wu, in 2019		https://www.ncbi.nlm.nih.gov/nuccore/MH513142
MH513105	China	Yunnan	Nami	Data was published only in GenBank by Wu, in 2019		https://www.ncbi.nlm.nih.gov/nuccore/MH513142
MH513104	China	Yunnan	Nami	Data was published only in GenBank by Wu, in 2019		https://www.ncbi.nlm.nih.gov/nuccore/MH513142
MH513103	China	Yunnan	Nami	Data was published only in GenBank by Wu, in 2019		https://www.ncbi.nlm.nih.gov/nuccore/MH513142
MH513102	China	Yunnan	Nami	Data was published only in GenBank by Wu, in 2019		https://www.ncbi.nlm.nih.gov/nuccore/MH513142
MH513101	China	Yunnan	Nami	Data was published only in GenBank by Wu, in 2019		https://www.ncbi.nlm.nih.gov/nuccore/MH513142
MH513100	China	Yunnan	Nami	Data was published only in GenBank by Wu, in 2019		https://www.ncbi.nlm.nih.gov/nuccore/MH513142
MH513099	China	Yunnan	Nami	Data was published only in GenBank by Wu, in 2019		https://www.ncbi.nlm.nih.gov/nuccore/MH513142
MH513098	China	Yunnan	Nami	Data was published only in GenBank by Wu, in 2019		https://www.ncbi.nlm.nih.gov/nuccore/MH513142
MH513097	China	Yunnan	Nami	Data was published only in GenBank by Wu, in 2019		https://www.ncbi.nlm.nih.gov/nuccore/MH513142
MH513096	China	Yunnan	Nami	Data was published only in GenBank by Wu, in 2019		https://www.ncbi.nlm.nih.gov/nuccore/MH513142
MH513095	China	Yunnan	Nami	Data was published only in GenBank by Wu, in 2019		https://www.ncbi.nlm.nih.gov/nuccore/MH513142
MH513094	China	Yunnan	Nami	Data was published only in GenBank by Wu, in 2019		https://www.ncbi.nlm.nih.gov/nuccore/MH513142
MH513093	China	Yunnan	Nami	Data was published only in GenBank by Wu, in 2019		https://www.ncbi.nlm.nih.gov/nuccore/MH513142
MH513092	China	Yunnan	Nami	Data was published only in GenBank by Wu, in 2019		https://www.ncbi.nlm.nih.gov/nuccore/MH513142
MH513091	China	Yunnan	Nami	Data was published only in GenBank by Wu, in 2019		https://www.ncbi.nlm.nih.gov/nuccore/MH513142
MH513090	China	Yunnan	Nami	Data was published only in GenBank by Wu, in 2019		https://www.ncbi.nlm.nih.gov/nuccore/MH513142
MH513089	China	Yunnan	Nami	Data was published only in GenBank by Wu, in 2019		https://www.ncbi.nlm.nih.gov/nuccore/MH513142
MH513088	China	Yunnan	Nami	Data was published only in GenBank by Wu, in 2019		https://www.ncbi.nlm.nih.gov/nuccore/MH513142
MH513087	China	Yunnan	Nami	Data was published only in GenBank by Wu, in 2019		https://www.ncbi.nlm.nih.gov/nuccore/MH513142
MH513086	China	Yunnan	Nami	Data was published only in GenBank by Wu, in 2019		https://www.ncbi.nlm.nih.gov/nuccore/MH513142
MH513085	China	Yunnan	Nami	Data was published only in GenBank by Wu, in 2019		https://www.ncbi.nlm.nih.gov/nuccore/MH513142
MH513084	China	Yunnan	Rumpless	Data was published only in GenBank by Wu, in 2019		https://www.ncbi.nlm.nih.gov/nuccore/MH513142
MH513083	China	Yunnan	Rumpless	Data was published only in GenBank by Wu, in 2019		https://www.ncbi.nlm.nih.gov/nuccore/MH513142
MH513082	China	Yunnan	Rumpless	Data was published only in GenBank by Wu, in 2019		https://www.ncbi.nlm.nih.gov/nuccore/MH513142
MH513081	China	Yunnan	Rumpless	Data was published only in GenBank by Wu, in 2019		https://www.ncbi.nlm.nih.gov/nuccore/MH513142
MH513080	China	Yunnan	Rumpless	Data was published only in GenBank by Wu, in 2019		https://www.ncbi.nlm.nih.gov/nuccore/MH513142
MH513079	China	Yunnan	Rumpless	Data was published only in GenBank by Wu, in 2019		https://www.ncbi.nlm.nih.gov/nuccore/MH513142
MH513078	China	Yunnan	Rumpless	Data was published only in GenBank by Wu, in 2019		https://www.ncbi.nlm.nih.gov/nuccore/MH513142
MH513077	China	Yunnan	Rumpless	Data was published only in GenBank by Wu, in 2019		https://www.ncbi.nlm.nih.gov/nuccore/MH513142
MH513076	China	Yunnan	Rumpless	Data was published only in GenBank by Wu, in 2019		https://www.ncbi.nlm.nih.gov/nuccore/MH513142
MH513075	China	Yunnan	Rumpless	Data was published only in GenBank by Wu, in 2019		https://www.ncbi.nlm.nih.gov/nuccore/MH513142
MH513074	China	Yunnan	Rumpless	Data was published only in GenBank by Wu, in 2019		https://www.ncbi.nlm.nih.gov/nuccore/MH513142
MH513073	China	Yunnan	Pianma	Data was published only in GenBank by Wu, in 2019		https://www.ncbi.nlm.nih.gov/nuccore/MH513142
MH513072	China	Yunnan	Pianma	Data was published only in GenBank by Wu, in 2019		https://www.ncbi.nlm.nih.gov/nuccore/MH513142
MH513071	China	Yunnan	Pianma	Data was published only in GenBank by Wu, in 2019		https://www.ncbi.nlm.nih.gov/nuccore/MH513142
MH513070	China	Yunnan	Pianma	Data was published only in GenBank by Wu, in 2019		https://www.ncbi.nlm.nih.gov/nuccore/MH513142
MH513069	China	Yunnan	Nixi	Data was published only in GenBank by Wu, in 2019		https://www.ncbi.nlm.nih.gov/nuccore/MH513142
MH513068	China	Yunnan	Nixi	Data was published only in GenBank by Wu, in 2019		https://www.ncbi.nlm.nih.gov/nuccore/MH513142
MH513067	China	Yunnan	Nixi	Data was published only in GenBank by Wu, in 2019		https://www.ncbi.nlm.nih.gov/nuccore/MH513142
MH513066	China	Yunnan	Nixi	Data was published only in GenBank by Wu, in 2019		https://www.ncbi.nlm.nih.gov/nuccore/MH513142
MH513065	China	Yunnan	Nixi	Data was published only in GenBank by Wu, in 2019		https://www.ncbi.nlm.nih.gov/nuccore/MH513142
MH513064	China	Yunnan	Nixi	Data was published only in GenBank by Wu, in 2019		https://www.ncbi.nlm.nih.gov/nuccore/MH513142
MH513063	China	Yunnan	Nixi	Data was published only in GenBank by Wu, in 2019		https://www.ncbi.nlm.nih.gov/nuccore/MH513142
MH513062	China	Yunnan	Nixi	Data was published only in GenBank by Wu, in 2019		https://www.ncbi.nlm.nih.gov/nuccore/MH513142
MH513061	China	Yunnan	Nixi	Data was published only in GenBank by Wu, in 2019		https://www.ncbi.nlm.nih.gov/nuccore/MH513142
MH513060	China	Yunnan	Nixi	Data was published only in GenBank by Wu, in 2019		https://www.ncbi.nlm.nih.gov/nuccore/MH513142
MH513059	China	Yunnan	Nixi	Data was published only in GenBank by Wu, in 2019		https://www.ncbi.nlm.nih.gov/nuccore/MH513142
MH513058	China	Yunnan	Nixi	Data was published only in GenBank by Wu, in 2019		https://www.ncbi.nlm.nih.gov/nuccore/MH513142
MH513057	China	Yunnan	Nixi	Data was published only in GenBank by Wu, in 2019		https://www.ncbi.nlm.nih.gov/nuccore/MH513142
MH513056	China	Yunnan	Nixi	Data was published only in GenBank by Wu, in 2019		https://www.ncbi.nlm.nih.gov/nuccore/MH513142
MH513055	China	Yunnan	Nixi	Data was published only in GenBank by Wu, in 2019		https://www.ncbi.nlm.nih.gov/nuccore/MH513142
MH513054	China	Xizang	Muotuo	Data was published only in GenBank by Wu, in 2019		https://www.ncbi.nlm.nih.gov/nuccore/MH513142
MH513053	China	Xizang	Muotuo	Data was published only in GenBank by Wu, in 2019		https://www.ncbi.nlm.nih.gov/nuccore/MH513142
MH513052	China	Xizang	Muotuo	Data was published only in GenBank by Wu, in 2019		https://www.ncbi.nlm.nih.gov/nuccore/MH513142
MH513051	China	Xizang	Muotuo	Data was published only in GenBank by Wu, in 2019		https://www.ncbi.nlm.nih.gov/nuccore/MH513142
MH513050	China	Xizang	Muotuo	Data was published only in GenBank by Wu, in 2019		https://www.ncbi.nlm.nih.gov/nuccore/MH513142
MH513049	China	Xizang	Muotuo	Data was published only in GenBank by Wu, in 2019		https://www.ncbi.nlm.nih.gov/nuccore/MH513142
MH513048	China	Xizang	Muotuo	Data was published only in GenBank by Wu, in 2019		https://www.ncbi.nlm.nih.gov/nuccore/MH513142
MH513047	China	Xizang	Muotuo	Data was published only in GenBank by Wu, in 2019		https://www.ncbi.nlm.nih.gov/nuccore/MH513142
MH513046	China	Xizang	Muotuo	Data was published only in GenBank by Wu, in 2019		https://www.ncbi.nlm.nih.gov/nuccore/MH513142
MH513045	China	Xizang	Muotuo	Data was published only in GenBank by Wu, in 2019		https://www.ncbi.nlm.nih.gov/nuccore/MH513142
MH513044	China	Xizang	Muotuo	Data was published only in GenBank by Wu, in 2019		https://www.ncbi.nlm.nih.gov/nuccore/MH513142
MH513043	China	Xizang	Muotuo	Data was published only in GenBank by Wu, in 2019		https://www.ncbi.nlm.nih.gov/nuccore/MH513142
MH513042	China	Xizang	Muotuo	Data was published only in GenBank by Wu, in 2019		https://www.ncbi.nlm.nih.gov/nuccore/MH513142
MH513041	China	Xizang	Muotuo	Data was published only in GenBank by Wu, in 2019		https://www.ncbi.nlm.nih.gov/nuccore/MH513142
MH513040	China	Xizang	Muotuo	Data was published only in GenBank by Wu, in 2019		https://www.ncbi.nlm.nih.gov/nuccore/MH513142
MH513039	China	Xizang	Muotuo	Data was published only in GenBank by Wu, in 2019		https://www.ncbi.nlm.nih.gov/nuccore/MH513142
MH513038	China	Xizang	Muotuo	Data was published only in GenBank by Wu, in 2019		https://www.ncbi.nlm.nih.gov/nuccore/MH513142
MH513037	China	Xizang	Muotuo	Data was published only in GenBank by Wu, in 2019		https://www.ncbi.nlm.nih.gov/nuccore/MH513142
MH513036	China	Xizang	Muotuo	Data was published only in GenBank by Wu, in 2019		https://www.ncbi.nlm.nih.gov/nuccore/MH513142
MH513035	China	Xizang	Muotuo	Data was published only in GenBank by Wu, in 2019		https://www.ncbi.nlm.nih.gov/nuccore/MH513142
MH513034	China	Xizang	Muotuo	Data was published only in GenBank by Wu, in 2019		https://www.ncbi.nlm.nih.gov/nuccore/MH513142
MH513033	China	Xizang	Muotuo	Data was published only in GenBank by Wu, in 2019		https://www.ncbi.nlm.nih.gov/nuccore/MH513142
MH513032	China	Xizang	Muotuo	Data was published only in GenBank by Wu, in 2019		https://www.ncbi.nlm.nih.gov/nuccore/MH513142
MH513031	China	Xizang	Muotuo	Data was published only in GenBank by Wu, in 2019		https://www.ncbi.nlm.nih.gov/nuccore/MH513142
MH513030	China	Xizang	Muotuo	Data was published only in GenBank by Wu, in 2019		https://www.ncbi.nlm.nih.gov/nuccore/MH513142
MH513029	China	Xizang	Muotuo	Data was published only in GenBank by Wu, in 2019		https://www.ncbi.nlm.nih.gov/nuccore/MH513142
MH513028	China	Xizang	Muotuo	Data was published only in GenBank by Wu, in 2019		https://www.ncbi.nlm.nih.gov/nuccore/MH513142
MH513027	China	Xizang	Muotuo	Data was published only in GenBank by Wu, in 2019		https://www.ncbi.nlm.nih.gov/nuccore/MH513142
MH513026	China	Xizang	Muotuo	Data was published only in GenBank by Wu, in 2019		https://www.ncbi.nlm.nih.gov/nuccore/MH513142
MH513025	China	Xizang	Muotuo	Data was published only in GenBank by Wu, in 2019		https://www.ncbi.nlm.nih.gov/nuccore/MH513142
MH513024	China	Xizang	Muotuo	Data was published only in GenBank by Wu, in 2019		https://www.ncbi.nlm.nih.gov/nuccore/MH513142
MH513023	China	Xizang	Muotuo	Data was published only in GenBank by Wu, in 2019		https://www.ncbi.nlm.nih.gov/nuccore/MH513142
MH513022	China	Xizang	Muotuo	Data was published only in GenBank by Wu, in 2019		https://www.ncbi.nlm.nih.gov/nuccore/MH513142
MH513021	China	Xizang	Muotuo	Data was published only in GenBank by Wu, in 2019		https://www.ncbi.nlm.nih.gov/nuccore/MH513142
MH513020	China	Xizang	Muotuo	Data was published only in GenBank by Wu, in 2019		https://www.ncbi.nlm.nih.gov/nuccore/MH513142
MH513019	China	Xizang	Muotuo	Data was published only in GenBank by Wu, in 2019		https://www.ncbi.nlm.nih.gov/nuccore/MH513142
MH513018	China	Xizang	Muotuo	Data was published only in GenBank by Wu, in 2019		https://www.ncbi.nlm.nih.gov/nuccore/MH513142
MH513017	China	Xizang	Muotuo	Data was published only in GenBank by Wu, in 2019		https://www.ncbi.nlm.nih.gov/nuccore/MH513142
MH513016	China	Xizang	Muotuo	Data was published only in GenBank by Wu, in 2019		https://www.ncbi.nlm.nih.gov/nuccore/MH513142
MH513015	China	Xizang	Muotuo	Data was published only in GenBank by Wu, in 2019		https://www.ncbi.nlm.nih.gov/nuccore/MH513142
MH513014	China	Xizang	Muotuo	Data was published only in GenBank by Wu, in 2019		https://www.ncbi.nlm.nih.gov/nuccore/MH513142
MH513013	China	Xizang	Muotuo	Data was published only in GenBank by Wu, in 2019		https://www.ncbi.nlm.nih.gov/nuccore/MH513142
MH513012	China	Xizang	Muotuo	Data was published only in GenBank by Wu, in 2019		https://www.ncbi.nlm.nih.gov/nuccore/MH513142
MH513011	China	Xizang	Muotuo	Data was published only in GenBank by Wu, in 2019		https://www.ncbi.nlm.nih.gov/nuccore/MH513142
MH513010	China	Xizang	Muotuo	Data was published only in GenBank by Wu, in 2019		https://www.ncbi.nlm.nih.gov/nuccore/MH513142
MH513009	China	Xizang	Muotuo	Data was published only in GenBank by Wu, in 2019		https://www.ncbi.nlm.nih.gov/nuccore/MH513142
MH513008	China	Xizang	Muotuo	Data was published only in GenBank by Wu, in 2019		https://www.ncbi.nlm.nih.gov/nuccore/MH513142
MH513007	China	Xizang	Muotuo	Data was published only in GenBank by Wu, in 2019		https://www.ncbi.nlm.nih.gov/nuccore/MH513142
MH513006	China	Xizang	Muotuo	Data was published only in GenBank by Wu, in 2019		https://www.ncbi.nlm.nih.gov/nuccore/MH513142
MH513005	China	Xizang	Muotuo	Data was published only in GenBank by Wu, in 2019		https://www.ncbi.nlm.nih.gov/nuccore/MH513142
MH513004	China	Xizang	Muotuo	Data was published only in GenBank by Wu, in 2019		https://www.ncbi.nlm.nih.gov/nuccore/MH513142
MH513003	China	Xizang	Muotuo	Data was published only in GenBank by Wu, in 2019		https://www.ncbi.nlm.nih.gov/nuccore/MH513142
MH513002	China	Xizang	Muotuo	Data was published only in GenBank by Wu, in 2019		https://www.ncbi.nlm.nih.gov/nuccore/MH513142
MH513001	China	Yunnan	DuLong	Data was published only in GenBank by Wu, in 2019		https://www.ncbi.nlm.nih.gov/nuccore/MH513142
MH513000	China	Yunnan	DuLong	Data was published only in GenBank by Wu, in 2019		https://www.ncbi.nlm.nih.gov/nuccore/MH513142
MH512999	China	Yunnan	DuLong	Data was published only in GenBank by Wu, in 2019		https://www.ncbi.nlm.nih.gov/nuccore/MH513142
MH512998	China	Yunnan	DuLong	Data was published only in GenBank by Wu, in 2019		https://www.ncbi.nlm.nih.gov/nuccore/MH513142
MH512997	China	Yunnan	DuLong	Data was published only in GenBank by Wu, in 2019		https://www.ncbi.nlm.nih.gov/nuccore/MH513142
MH512996	China	Yunnan	DuLong	Data was published only in GenBank by Wu, in 2019		https://www.ncbi.nlm.nih.gov/nuccore/MH513142
MH512995	China	Yunnan	DuLong	Data was published only in GenBank by Wu, in 2019		https://www.ncbi.nlm.nih.gov/nuccore/MH513142
MH512994	China	Yunnan	DuLong	Data was published only in GenBank by Wu, in 2019		https://www.ncbi.nlm.nih.gov/nuccore/MH513142
MH512993	China	Yunnan	DuLong	Data was published only in GenBank by Wu, in 2019		https://www.ncbi.nlm.nih.gov/nuccore/MH513142
MH512992	China	Yunnan	DuLong	Data was published only in GenBank by Wu, in 2019		https://www.ncbi.nlm.nih.gov/nuccore/MH513142
MH512991	China	Yunnan	DuLong	Data was published only in GenBank by Wu, in 2019		https://www.ncbi.nlm.nih.gov/nuccore/MH513142
MH512990	China	Yunnan	DuLong	Data was published only in GenBank by Wu, in 2019		https://www.ncbi.nlm.nih.gov/nuccore/MH513142
MH512989	China	Yunnan	DuLong	Data was published only in GenBank by Wu, in 2019		https://www.ncbi.nlm.nih.gov/nuccore/MH513142
MH512988	China	Yunnan	DuLong	Data was published only in GenBank by Wu, in 2019		https://www.ncbi.nlm.nih.gov/nuccore/MH513142
MH512987	China	Yunnan	DuLong	Data was published only in GenBank by Wu, in 2019		https://www.ncbi.nlm.nih.gov/nuccore/MH513142
MH512986	China	Yunnan	DuLong	Data was published only in GenBank by Wu, in 2019		https://www.ncbi.nlm.nih.gov/nuccore/MH513142
MH543318	China	Yunnan	Motuo chicken	Data was published only in GenBank by Wu, in 2019		https://www.ncbi.nlm.nih.gov/nuccore/MH513142
MH543317	China	Yunnan	Motuo chicken	Data was published only in GenBank by Wu, in 2019		https://www.ncbi.nlm.nih.gov/nuccore/MH513142
MH366570	Thailand			Data was published only in GenBank by Likittrakulwong et al. in 2018
MH366569	Thailand			Data was published only in GenBank by Likittrakulwong et al. in 2018		Dloopの後半とtRNA
MH366568	Thailand			Data was published only in GenBank by Likittrakulwong et al. in 2018		Dloopの後半とtRNA
MH366567	Thailand			Data was published only in GenBank by Likittrakulwong et al. in 2018		Dloopの後半とtRNA
MH366566	Thailand			Data was published only in GenBank by Likittrakulwong et al. in 2018		Dloopの後半とtRNA
MH366565	Thailand			Data was published only in GenBank by Likittrakulwong et al. in 2018		Dloopの後半とtRNA
MH366564	Thailand			Data was published only in GenBank by Likittrakulwong et al. in 2018		Dloopの後半とtRNA
MH366563	Thailand			Data was published only in GenBank by Likittrakulwong et al. in 2018		Dloopの後半とtRNA
MH366562	Thailand			Data was published only in GenBank by Likittrakulwong et al. in 2018		Dloopの後半とtRNA
MH366561	Thailand			Data was published only in GenBank by Likittrakulwong et al. in 2018		Dloopの後半とtRNA
MH366560	Thailand			Data was published only in GenBank by Likittrakulwong et al. in 2018		Dloopの後半とtRNA
MH366559	Thailand			Data was published only in GenBank by Likittrakulwong et al. in 2018		Dloopの後半とtRNA
MH366558	Thailand			Data was published only in GenBank by Likittrakulwong et al. in 2018		Dloopの後半とtRNA
MH366557	Thailand			Data was published only in GenBank by Likittrakulwong et al. in 2018		Dloopの後半とtRNA
MH366556	Thailand			Data was published only in GenBank by Likittrakulwong et al. in 2018		Dloopの後半とtRNA
MH366555	Thailand			Data was published only in GenBank by Likittrakulwong et al. in 2018		Dloopの後半とtRNA
MH366554	Thailand			Data was published only in GenBank by Likittrakulwong et al. in 2018		Dloopの後半とtRNA
MH366553	Thailand			Data was published only in GenBank by Likittrakulwong et al. in 2018		Dloopの後半とtRNA
MH366552	Thailand			Data was published only in GenBank by Likittrakulwong et al. in 2018		Dloopの後半とtRNA
MH366551	Thailand			Data was published only in GenBank by Likittrakulwong et al. in 2018		Dloopの後半とtRNA
MH366550	Thailand			Data was published only in GenBank by Likittrakulwong et al. in 2018		Dloopの後半とtRNA
MH366549	Thailand			Data was published only in GenBank by Likittrakulwong et al. in 2018		Dloopの後半とtRNA
MH366548	Thailand			Data was published only in GenBank by Likittrakulwong et al. in 2018		Dloopの後半とtRNA
MH366547	Thailand			Data was published only in GenBank by Likittrakulwong et al. in 2018		Dloopの後半とtRNA
MH366546	Thailand			Data was published only in GenBank by Likittrakulwong et al. in 2018		Dloopの後半とtRNA
MH366545	Thailand			Data was published only in GenBank by Likittrakulwong et al. in 2018		Dloopの後半とtRNA
MH366544	Thailand			Data was published only in GenBank by Likittrakulwong et al. in 2018		Dloopの後半とtRNA
MH366543	Thailand			Data was published only in GenBank by Likittrakulwong et al. in 2018		Dloopの後半とtRNA
MH366542	Thailand			Data was published only in GenBank by Likittrakulwong et al. in 2018		Dloopの後半とtRNA
MH366541	Thailand			Data was published only in GenBank by Likittrakulwong et al. in 2018		Dloopの後半とtRNA
LC330935	Japan		Japanese Bantam	Nunome et al., 2018	10.1538/expanim.18-0139
LC330933	Japan		Ehime-jidori	Nunome et al., 2018	10.1538/expanim.18-0139
LC330932	Japan		Ehime-jidori	Nunome et al., 2018	10.1538/expanim.18-0139
LC330931	Japan		Chahn (Okinawa Crower)	Nunome et al., 2018	10.1538/expanim.18-0139
LC330930	Japan		Chahn (Okinawa Crower)	Nunome et al., 2018	10.1538/expanim.18-0139
LC330928	Egypt		Dandarawi	Nunome et al., 2018	10.1538/expanim.18-0139
LC330920	Egypt		Fayoumi	Nunome et al., 2018	10.1538/expanim.18-0139
LC330919	Egypt		Fayoumi	Nunome et al., 2018	10.1538/expanim.18-0139
LC330918	Egypt		Fayoumi	Nunome et al., 2018	10.1538/expanim.18-0139
LC330917	Egypt		Fayoumi	Nunome et al., 2018	10.1538/expanim.18-0139
MG053491	India			Thakur et al., 2018	10.1371/journal.pone.0204351
MG053490	India			Thakur et al., 2018	10.1371/journal.pone.0204351
MG053489	India			Thakur et al., 2018	10.1371/journal.pone.0204351
MG053488	India			Thakur et al., 2018	10.1371/journal.pone.0204351
MG053487	India			Thakur et al., 2018	10.1371/journal.pone.0204351
MG053486	India			Thakur et al., 2018	10.1371/journal.pone.0204351
MG053485	India			Thakur et al., 2018	10.1371/journal.pone.0204351
MG053484	India			Thakur et al., 2018	10.1371/journal.pone.0204351
MG053483	India			Thakur et al., 2018	10.1371/journal.pone.0204351
MG053482	India			Thakur et al., 2018	10.1371/journal.pone.0204351
MG053481	India			Thakur et al., 2018	10.1371/journal.pone.0204351
MG053480	India			Thakur et al., 2018	10.1371/journal.pone.0204351
MG053479	India			Thakur et al., 2018	10.1371/journal.pone.0204351
MG053478	India			Thakur et al., 2018	10.1371/journal.pone.0204351
MG053477	India			Thakur et al., 2018	10.1371/journal.pone.0204351
MG053476	India			Thakur et al., 2018	10.1371/journal.pone.0204351
MG053475	India			Thakur et al., 2018	10.1371/journal.pone.0204351
MG053474	India			Thakur et al., 2018	10.1371/journal.pone.0204351
MG053473	India			Thakur et al., 2018	10.1371/journal.pone.0204351
MG053472	India			Thakur et al., 2018	10.1371/journal.pone.0204351
MG053471	India			Thakur et al., 2018	10.1371/journal.pone.0204351
MG053470	India			Thakur et al., 2018	10.1371/journal.pone.0204351
MG053469	India			Thakur et al., 2018	10.1371/journal.pone.0204351
MG053468	India			Thakur et al., 2018	10.1371/journal.pone.0204351
MG053467	India			Thakur et al., 2018	10.1371/journal.pone.0204351
MG053466	India			Thakur et al., 2018	10.1371/journal.pone.0204351
MG053465	India			Thakur et al., 2018	10.1371/journal.pone.0204351
MG053464	India			Thakur et al., 2018	10.1371/journal.pone.0204351
MG053463	India			Thakur et al., 2018	10.1371/journal.pone.0204351
MG053462	India			Thakur et al., 2018	10.1371/journal.pone.0204351
MG053461	India			Thakur et al., 2018	10.1371/journal.pone.0204351
MG053460	India			Thakur et al., 2018	10.1371/journal.pone.0204351
MG053459	India			Thakur et al., 2018	10.1371/journal.pone.0204351
MG053458	India			Thakur et al., 2018	10.1371/journal.pone.0204351
MG053457	India			Thakur et al., 2018	10.1371/journal.pone.0204351
MG053456	India			Thakur et al., 2018	10.1371/journal.pone.0204351
MG053455	India			Thakur et al., 2018	10.1371/journal.pone.0204351
MG053454	India			Thakur et al., 2018	10.1371/journal.pone.0204351
MG053453	India			Thakur et al., 2018	10.1371/journal.pone.0204351
MG053452	India			Thakur et al., 2018	10.1371/journal.pone.0204351
MG053451	India			Thakur et al., 2018	10.1371/journal.pone.0204351
MG053450	India			Thakur et al., 2018	10.1371/journal.pone.0204351
MG053449	India			Thakur et al., 2018	10.1371/journal.pone.0204351
MG053448	India			Thakur et al., 2018	10.1371/journal.pone.0204351
MG053447	India			Thakur et al., 2018	10.1371/journal.pone.0204351
MG053446	India			Thakur et al., 2018	10.1371/journal.pone.0204351
MG053445	India			Thakur et al., 2018	10.1371/journal.pone.0204351
MG053444	India			Thakur et al., 2018	10.1371/journal.pone.0204351
MG053443	India			Thakur et al., 2018	10.1371/journal.pone.0204351
MG053442	India			Thakur et al., 2018	10.1371/journal.pone.0204351
MG053441	India			Thakur et al., 2018	10.1371/journal.pone.0204351
MG053440	India			Thakur et al., 2018	10.1371/journal.pone.0204351
MG053439	India			Thakur et al., 2018	10.1371/journal.pone.0204351
MG053438	India			Thakur et al., 2018	10.1371/journal.pone.0204351
MG053437	India			Thakur et al., 2018	10.1371/journal.pone.0204351
MG053436	India			Thakur et al., 2018	10.1371/journal.pone.0204351
MG053435	India			Thakur et al., 2018	10.1371/journal.pone.0204351
MG053434	India			Thakur et al., 2018	10.1371/journal.pone.0204351
MG053433	India			Thakur et al., 2018	10.1371/journal.pone.0204351
MG053432	India			Thakur et al., 2018	10.1371/journal.pone.0204351
MG053431	India			Thakur et al., 2018	10.1371/journal.pone.0204351
MG053430	India			Thakur et al., 2018	10.1371/journal.pone.0204351
MG053429	India			Thakur et al., 2018	10.1371/journal.pone.0204351
MG053428	India			Thakur et al., 2018	10.1371/journal.pone.0204351
MG053427	India			Thakur et al., 2018	10.1371/journal.pone.0204351
MG053426	India			Thakur et al., 2018	10.1371/journal.pone.0204351
MG053425	India			Thakur et al., 2018	10.1371/journal.pone.0204351
MG053424	India			Thakur et al., 2018	10.1371/journal.pone.0204351
LK391764	Malta		Maltese Black	Ceccobelli et al., 2015	doi.org/10.1016/j.livsci.2015.03.003
LK391763	Spain		Surena	Ceccobelli et al., 2015	doi.org/10.1016/j.livsci.2015.03.003
LK391762	Spain		Gallina Valenciana de Chulilla	Ceccobelli et al., 2015	doi.org/10.1016/j.livsci.2015.03.003
LK391761	Spain		Gallina Valenciana de Chulilla	Ceccobelli et al., 2015	doi.org/10.1016/j.livsci.2015.03.003
LK391760	Spain		Pita Pinta Asturiana	Ceccobelli et al., 2015	doi.org/10.1016/j.livsci.2015.03.003
LK391759	Italy		Italian Valdarnese	Ceccobelli et al., 2015	doi.org/10.1016/j.livsci.2015.03.003
LK391758	Italy		Italian Modenese	Ceccobelli et al., 2015	doi.org/10.1016/j.livsci.2015.03.003
LK391757	Italy		Italian White Leghorn	Ceccobelli et al., 2015	doi.org/10.1016/j.livsci.2015.03.003
MG554113	China	Chongqing	Nanchuan Mountain wugu	Zhang et al., 2018	10.1590/1806-9061-2018-0739
MG554112	China	Chongqing	Nanchuan Mountain wugu	Zhang et al., 2018	10.1590/1806-9061-2018-0739
MG554111	China	Chongqing	Nanchuan Mountain wugu	Zhang et al., 2018	10.1590/1806-9061-2018-0739
MG554110	China	Chongqing	Nanchuan Mountain wugu	Zhang et al., 2018	10.1590/1806-9061-2018-0739
MG554109	China	Chongqing	Nanchuan Mountain wugu	Zhang et al., 2018	10.1590/1806-9061-2018-0739
MG554108	China	Chongqing	Nanchuan Mountain wugu	Zhang et al., 2018	10.1590/1806-9061-2018-0739
MG554107	China	Chongqing	Nanchuan Mountain wugu	Zhang et al., 2018	10.1590/1806-9061-2018-0739
MG554106	China	Chongqing	Nanchuan Mountain wugu	Zhang et al., 2018	10.1590/1806-9061-2018-0739
MG554105	China	Chongqing	Nanchuan Mountain wugu	Zhang et al., 2018	10.1590/1806-9061-2018-0739
MG554104	China	Chongqing	Nanchuan Mountain wugu	Zhang et al., 2018	10.1590/1806-9061-2018-0739
MG554103	China	Chongqing	Nanchuan Mountain wugu	Zhang et al., 2018	10.1590/1806-9061-2018-0739
MG554102	China	Chongqing	Nanchuan Mountain wugu	Zhang et al., 2018	10.1590/1806-9061-2018-0739
MG554101	China	Chongqing	Nanchuan Mountain wugu	Zhang et al., 2018	10.1590/1806-9061-2018-0739
MG554100	China	Chongqing	Nanchuan Mountain wugu	Zhang et al., 2018	10.1590/1806-9061-2018-0739
MG554099	China	Chongqing	Nanchuan Mountain wugu	Zhang et al., 2018	10.1590/1806-9061-2018-0739
MG554098	China	Chongqing	Nanchuan Mountain wugu	Zhang et al., 2018	10.1590/1806-9061-2018-0739
MG554097	China	Chongqing	Nanchuan Mountain wugu	Zhang et al., 2018	10.1590/1806-9061-2018-0739
MG554096	China	Chongqing	Nanchuan Mountain wugu	Zhang et al., 2018	10.1590/1806-9061-2018-0739
MG554095	China	Chongqing	Zengfu wugu	Zhang et al., 2018	10.1590/1806-9061-2018-0739
MG554094	China	Chongqing	Zengfu wugu	Zhang et al., 2018	10.1590/1806-9061-2018-0739
MG554093	China	Chongqing	Zengfu wugu	Zhang et al., 2018	10.1590/1806-9061-2018-0739
MG554092	China	Chongqing	Zengfu wugu	Zhang et al., 2018	10.1590/1806-9061-2018-0739
MG554091	China	Chongqing	Zengfu wugu	Zhang et al., 2018	10.1590/1806-9061-2018-0739
MG554090	China	Chongqing	Zengfu wugu	Zhang et al., 2018	10.1590/1806-9061-2018-0739
MG554089	China	Chongqing	Zengfu wugu	Zhang et al., 2018	10.1590/1806-9061-2018-0739
MG554088	China	Chongqing	Zengfu wugu	Zhang et al., 2018	10.1590/1806-9061-2018-0739
MG554087	China	Chongqing	Zengfu wugu	Zhang et al., 2018	10.1590/1806-9061-2018-0739
MG554086	China	Chongqing	Zengfu wugu	Zhang et al., 2018	10.1590/1806-9061-2018-0739
MG554085	China	Chongqing	Zengfu wugu	Zhang et al., 2018	10.1590/1806-9061-2018-0739
MG554084	China	Chongqing	Zengfu wugu	Zhang et al., 2018	10.1590/1806-9061-2018-0739
MG554083	China	Chongqing	Zengfu wugu	Zhang et al., 2018	10.1590/1806-9061-2018-0739
MG554082	China	Chongqing	Zengfu wugu	Zhang et al., 2018	10.1590/1806-9061-2018-0739
MG554081	China	Chongqing	Zengfu wugu	Zhang et al., 2018	10.1590/1806-9061-2018-0739
MG554080	China	Chongqing	Zengfu wugu	Zhang et al., 2018	10.1590/1806-9061-2018-0739
MG554079	China	Chongqing	Zengfu wugu	Zhang et al., 2018	10.1590/1806-9061-2018-0739
MG554078	China	Chongqing	Zengfu wugu	Zhang et al., 2018	10.1590/1806-9061-2018-0739
MG554077	China	Chongqing	Zengfu wugu	Zhang et al., 2018	10.1590/1806-9061-2018-0739
MG554076	China	Chongqing	Zengfu wugu	Zhang et al., 2018	10.1590/1806-9061-2018-0739
MG554075	China	Chongqing	Zengfu wugu	Zhang et al., 2018	10.1590/1806-9061-2018-0739
MG554074	China	Chongqing	Zengfu wugu	Zhang et al., 2018	10.1590/1806-9061-2018-0739
MG554073	China	Chongqing	Zengfu wugu	Zhang et al., 2018	10.1590/1806-9061-2018-0739
MG554072	China	Chongqing	Zengfu wugu	Zhang et al., 2018	10.1590/1806-9061-2018-0739
MG554071	China	Chongqing	Zengfu wugu	Zhang et al., 2018	10.1590/1806-9061-2018-0739
MG554070	China	Chongqing	Zengfu wugu	Zhang et al., 2018	10.1590/1806-9061-2018-0739
MG554069	China	Chongqing	Zengfu wugu	Zhang et al., 2018	10.1590/1806-9061-2018-0739
MG554068	China	Yunnan	YanjinWugu	Zhang et al., 2018	10.1590/1806-9061-2018-0739
MG554067	China	Yunnan	YanjinWugu	Zhang et al., 2018	10.1590/1806-9061-2018-0739
MG554066	China	Yunnan	YanjinWugu	Zhang et al., 2018	10.1590/1806-9061-2018-0739
MG554065	China	Yunnan	YanjinWugu	Zhang et al., 2018	10.1590/1806-9061-2018-0739
MG554064	China	Yunnan	YanjinWugu	Zhang et al., 2018	10.1590/1806-9061-2018-0739
MG554063	China	Yunnan	YanjinWugu	Zhang et al., 2018	10.1590/1806-9061-2018-0739
MG554062	China	Yunnan	YanjinWugu	Zhang et al., 2018	10.1590/1806-9061-2018-0739
MG554061	China	Yunnan	YanjinWugu	Zhang et al., 2018	10.1590/1806-9061-2018-0739
MG554060	China	Yunnan	YanjinWugu	Zhang et al., 2018	10.1590/1806-9061-2018-0739
MG554059	China	Yunnan	YanjinWugu	Zhang et al., 2018	10.1590/1806-9061-2018-0739
MG554058	China	Yunnan	YanjinWugu	Zhang et al., 2018	10.1590/1806-9061-2018-0739
MG554057	China	Yunnan	YanjinWugu	Zhang et al., 2018	10.1590/1806-9061-2018-0739
MG554056	China	Yunnan	YanjinWugu	Zhang et al., 2018	10.1590/1806-9061-2018-0739
MG554055	China	Yunnan	YanjinWugu	Zhang et al., 2018	10.1590/1806-9061-2018-0739
MG554054	China	Yunnan	YanjinWugu	Zhang et al., 2018	10.1590/1806-9061-2018-0739
MG554053	China	Yunnan	YanjinWugu	Zhang et al., 2018	10.1590/1806-9061-2018-0739
MG554052	China	Yunnan	YanjinWugu	Zhang et al., 2018	10.1590/1806-9061-2018-0739
MG554051	China	Yunnan	YanjinWugu	Zhang et al., 2018	10.1590/1806-9061-2018-0739
MG554050	China	Yunnan	YanjinWugu	Zhang et al., 2018	10.1590/1806-9061-2018-0739
KY576031	Iran	West Azerbaijan	native chicken	Data was published only in GenBank by Seyedabadi et al. in 2018		https://www.ncbi.nlm.nih.gov/nuccore/KY576031
KY937977	breed: local		India??			Dloopの後半とtRNA
KY937976	breed: local					Dloopの後半とtRNA
KY264738	India			Data was published only in GenBank by Malvika and Ghosh in 2017	Malvika,S. and Ghosh
KY264737	India	Meghalaya		Data was published only in GenBank by Malvika and Ghosh in 2017
KY264736	India			Data was published only in GenBank by Malvika and Ghosh in 2017
KY264735	India			Data was published only in GenBank by Malvika and Ghosh in 2017
KY264734	India			Data was published only in GenBank by Malvika and Ghosh in 2017
KY264733	India	Nagaland		Data was published only in GenBank by Malvika and Ghosh in 2017
KY264732	India			Data was published only in GenBank by Malvika and Ghosh in 2017
KY264731	India			Data was published only in GenBank by Malvika and Ghosh in 2017
KY264730	India			Data was published only in GenBank by Malvika and Ghosh in 2017
KY264729	India			Data was published only in GenBank by Malvika and Ghosh in 2017
KY264728	India			Data was published only in GenBank by Malvika and Ghosh in 2017
KY264727	India			Data was published only in GenBank by Malvika and Ghosh in 2017
KY264726	India	Tripura		Data was published only in GenBank by Malvika and Ghosh in 2017
KY264725	India	Tripura		Data was published only in GenBank by Malvika and Ghosh in 2017
KY264724	India			Data was published only in GenBank by Malvika and Ghosh in 2017
KY264723	India	Tripura		Data was published only in GenBank by Malvika and Ghosh in 2017
KY264722	India	Tripura		Data was published only in GenBank by Malvika and Ghosh in 2017
KY264721	India	Tripura		Data was published only in GenBank by Malvika and Ghosh in 2017
KY264720	India	Nagaland		Data was published only in GenBank by Malvika and Ghosh in 2017
KY264719	India			Data was published only in GenBank by Malvika and Ghosh in 2017
KY264718	India			Data was published only in GenBank by Malvika and Ghosh in 2017
KY264717	India			Data was published only in GenBank by Malvika and Ghosh in 2017
KY264716	India			Data was published only in GenBank by Malvika and Ghosh in 2017
KY264715	India	Meghalaya		Data was published only in GenBank by Malvika and Ghosh in 2017
KY264714	India	Meghalaya		Data was published only in GenBank by Malvika and Ghosh in 2017
KY264713	India			Data was published only in GenBank by Malvika and Ghosh in 2017
KY264712	India			Data was published only in GenBank by Malvika and Ghosh in 2017
KY264711	India			Data was published only in GenBank by Malvika and Ghosh in 2017
KY264710	India	Manipur		Data was published only in GenBank by Malvika and Ghosh in 2017
KY264709	India			Data was published only in GenBank by Malvika and Ghosh in 2017
KY264708	India	Manipur		Data was published only in GenBank by Malvika and Ghosh in 2017
KY264707	India			Data was published only in GenBank by Malvika and Ghosh in 2017
KY264706	India			Data was published only in GenBank by Malvika and Ghosh in 2017
KY264705	India	Manipur		Data was published only in GenBank by Malvika and Ghosh in 2017
KY264704	India			Data was published only in GenBank by Malvika and Ghosh in 2017
KY264703	India			Data was published only in GenBank by Malvika and Ghosh in 2017
KY264702	India	Manipur		Data was published only in GenBank by Malvika and Ghosh in 2017
KY264701	India			Data was published only in GenBank by Malvika and Ghosh in 2017
KY264700	India			Data was published only in GenBank by Malvika and Ghosh in 2017
KY264699	India			Data was published only in GenBank by Malvika and Ghosh in 2017
KY264698	India			Data was published only in GenBank by Malvika and Ghosh in 2017
KY264697	India			Data was published only in GenBank by Malvika and Ghosh in 2017
KY264696	India			Data was published only in GenBank by Malvika and Ghosh in 2017
KY264695	India			Data was published only in GenBank by Malvika and Ghosh in 2017
KY264694	India			Data was published only in GenBank by Malvika and Ghosh in 2017
KY264693	India	Manipur		Data was published only in GenBank by Malvika and Ghosh in 2017
KY264692	India			Data was published only in GenBank by Malvika and Ghosh in 2017
KY264691	India			Data was published only in GenBank by Malvika and Ghosh in 2017
KY264690	India			Data was published only in GenBank by Malvika and Ghosh in 2017
KY264689	India			Data was published only in GenBank by Malvika and Ghosh in 2017
KY264688	India			Data was published only in GenBank by Malvika and Ghosh in 2017
KY264687	India			Data was published only in GenBank by Malvika and Ghosh in 2017
KY820950	Serbia		Banat Naked Neck	Data was published only in GenBank by Vekic in 2017
KY820949	Serbia		Banat Naked Neck	Data was published only in GenBank by Vekic in 2017
KY820948	Serbia		Banat Naked Neck	Data was published only in GenBank by Vekic in 2017
KY820947	Serbia		Banat Naked Neck	Data was published only in GenBank by Vekic in 2017
KY820946	Serbia		Banat Naked Neck	Data was published only in GenBank by Vekic in 2017
KY820945	Serbia		Banat Naked Neck	Data was published only in GenBank by Vekic in 2017
KY820944	Serbia		Banat Naked Neck	Data was published only in GenBank by Vekic in 2017
KU527636	South America		Portuguese local	Luzuriaga‐Neira et al., 2017	10.1111/age.12537
KU527635	South America		Portuguese local	Luzuriaga‐Neira et al., 2017	10.1111/age.12537
KU527634	South America		Portuguese local	Luzuriaga‐Neira et al., 2017	10.1111/age.12537
KU527633	South America		Portuguese local	Luzuriaga‐Neira et al., 2017	10.1111/age.12537
KU527632	South America		Portuguese local	Luzuriaga‐Neira et al., 2017	10.1111/age.12537
KU527631	South America		Portuguese local	Luzuriaga‐Neira et al., 2017	10.1111/age.12537
KU527630	South America		Portuguese local	Luzuriaga‐Neira et al., 2017	10.1111/age.12537
KU527629	South America		Portuguese local	Luzuriaga‐Neira et al., 2017	10.1111/age.12537
KU527628	South America		Portuguese local	Luzuriaga‐Neira et al., 2017	10.1111/age.12537
KU527627	South America		Portuguese local	Luzuriaga‐Neira et al., 2017	10.1111/age.12537
KU527626	South America		Portuguese local	Luzuriaga‐Neira et al., 2017	10.1111/age.12537
KU527625	South America		Portuguese local	Luzuriaga‐Neira et al., 2017	10.1111/age.12537
KU527624	South America		Portuguese local	Luzuriaga‐Neira et al., 2017	10.1111/age.12537
KU527623	South America		Portuguese local	Luzuriaga‐Neira et al., 2017	10.1111/age.12537
KU527622	South America		Portuguese local	Luzuriaga‐Neira et al., 2017	10.1111/age.12537
KU527621	South America		Portuguese local	Luzuriaga‐Neira et al., 2017	10.1111/age.12537
KU527620	South America		Portuguese local	Luzuriaga‐Neira et al., 2017	10.1111/age.12537
KU527619	South America		Portuguese local	Luzuriaga‐Neira et al., 2017	10.1111/age.12537
KU527618	South America		Portuguese local	Luzuriaga‐Neira et al., 2017	10.1111/age.12537
KU527617	South America		Portuguese local	Luzuriaga‐Neira et al., 2017	10.1111/age.12537
KU527616	South America		Portuguese local	Luzuriaga‐Neira et al., 2017	10.1111/age.12537
KU527615	South America		Portuguese local	Luzuriaga‐Neira et al., 2017	10.1111/age.12537
KU527614	South America		Portuguese local	Luzuriaga‐Neira et al., 2017	10.1111/age.12537
KU527613	South America		Portuguese local	Luzuriaga‐Neira et al., 2017	10.1111/age.12537
KU527612	South America		Portuguese local	Luzuriaga‐Neira et al., 2017	10.1111/age.12537
KU527611	South America		Portuguese local	Luzuriaga‐Neira et al., 2017	10.1111/age.12537
KU527610	South America		Portuguese local	Luzuriaga‐Neira et al., 2017	10.1111/age.12537
KU527609	South America		Portuguese local	Luzuriaga‐Neira et al., 2017	10.1111/age.12537
KU527608	South America		Portuguese local	Luzuriaga‐Neira et al., 2017	10.1111/age.12537
KU527607	South America		Portuguese local	Luzuriaga‐Neira et al., 2017	10.1111/age.12537
KU527606	South America		Portuguese local	Luzuriaga‐Neira et al., 2017	10.1111/age.12537
KU527605	South America		Portuguese local	Luzuriaga‐Neira et al., 2017	10.1111/age.12537
KU527604	South America		Portuguese local	Luzuriaga‐Neira et al., 2017	10.1111/age.12537
KU527603	South America		Portuguese local	Luzuriaga‐Neira et al., 2017	10.1111/age.12537
KU527602	South America		Portuguese local	Luzuriaga‐Neira et al., 2017	10.1111/age.12537
KU527601	South America		Portuguese local	Luzuriaga‐Neira et al., 2017	10.1111/age.12537
KU527600	South America		Portuguese local	Luzuriaga‐Neira et al., 2017	10.1111/age.12537
KU527599	South America		Portuguese local	Luzuriaga‐Neira et al., 2017	10.1111/age.12537
KU527598	South America		Portuguese local	Luzuriaga‐Neira et al., 2017	10.1111/age.12537
KU527597	South America		Portuguese local	Luzuriaga‐Neira et al., 2017	10.1111/age.12537
KU527596	South America		Portuguese local	Luzuriaga‐Neira et al., 2017	10.1111/age.12537
KU527595	South America		Portuguese local	Luzuriaga‐Neira et al., 2017	10.1111/age.12537
KU527594	South America		Portuguese local	Luzuriaga‐Neira et al., 2017	10.1111/age.12537
KU527593	South America		Portuguese local	Luzuriaga‐Neira et al., 2017	10.1111/age.12537
KU527592	South America		Portuguese local	Luzuriaga‐Neira et al., 2017	10.1111/age.12537
KU527591	South America		Portuguese local	Luzuriaga‐Neira et al., 2017	10.1111/age.12537
KU527590	South America		Portuguese local	Luzuriaga‐Neira et al., 2017	10.1111/age.12537
KU527589	South America		Portuguese local	Luzuriaga‐Neira et al., 2017	10.1111/age.12537
KU527588	South America		Portuguese local	Luzuriaga‐Neira et al., 2017	10.1111/age.12537
KU527587	South America		Portuguese local	Luzuriaga‐Neira et al., 2017	10.1111/age.12537
KU527586	South America		Portuguese local	Luzuriaga‐Neira et al., 2017	10.1111/age.12537
KU527585	South America		Portuguese local	Luzuriaga‐Neira et al., 2017	10.1111/age.12537
KU527584	South America		Portuguese local	Luzuriaga‐Neira et al., 2017	10.1111/age.12537
KU527583	South America		Portuguese local	Luzuriaga‐Neira et al., 2017	10.1111/age.12537
KU527582	South America		Portuguese local	Luzuriaga‐Neira et al., 2017	10.1111/age.12537
KU527581	South America		Portuguese local	Luzuriaga‐Neira et al., 2017	10.1111/age.12537
KU527580	South America		Portuguese local	Luzuriaga‐Neira et al., 2017	10.1111/age.12537
KU527579	South America		Portuguese local	Luzuriaga‐Neira et al., 2017	10.1111/age.12537
KU527578	South America		Portuguese local	Luzuriaga‐Neira et al., 2017	10.1111/age.12537
KU527577	South America		Portuguese local	Luzuriaga‐Neira et al., 2017	10.1111/age.12537
KU527576	South America		Portuguese local	Luzuriaga‐Neira et al., 2017	10.1111/age.12537
KU527575	South America		Portuguese local	Luzuriaga‐Neira et al., 2017	10.1111/age.12537
KU527574	South America		Portuguese local	Luzuriaga‐Neira et al., 2017	10.1111/age.12537
KU527573	South America		Portuguese local	Luzuriaga‐Neira et al., 2017	10.1111/age.12537
KU527572	South America		Portuguese local	Luzuriaga‐Neira et al., 2017	10.1111/age.12537
KU527571	South America		Portuguese local	Luzuriaga‐Neira et al., 2017	10.1111/age.12537
KU527570	South America		Portuguese local	Luzuriaga‐Neira et al., 2017	10.1111/age.12537
KU527569	South America		Portuguese local	Luzuriaga‐Neira et al., 2017	10.1111/age.12537
KU527568	South America		Portuguese local	Luzuriaga‐Neira et al., 2017	10.1111/age.12537
KU527567	South America		Portuguese local	Luzuriaga‐Neira et al., 2017	10.1111/age.12537
KU527566	South America		Portuguese local	Luzuriaga‐Neira et al., 2017	10.1111/age.12537
KU527565	South America		Portuguese local	Luzuriaga‐Neira et al., 2017	10.1111/age.12537
KU527564	South America		Portuguese local	Luzuriaga‐Neira et al., 2017	10.1111/age.12537
KY091868	China	Shaanxi Province	Lueyang	Zhang et al., 2018	10.1080/00071668.2018.1514581
KY091867	China	Shaanxi Province	Lueyang	Zhang et al., 2018	10.1080/00071668.2018.1514581
KY091866	China	Shaanxi Province	Lueyang	Zhang et al., 2018	10.1080/00071668.2018.1514581
KY091865	China	Shaanxi Province	Lueyang	Zhang et al., 2018	10.1080/00071668.2018.1514581
KY091864	China	Shaanxi Province	Lueyang	Zhang et al., 2018	10.1080/00071668.2018.1514581
KY091863	China	Shaanxi Province	Lueyang	Zhang et al., 2018	10.1080/00071668.2018.1514581
KY091862	China	Shaanxi Province	Lueyang	Zhang et al., 2018	10.1080/00071668.2018.1514581
KY091861	China	Shaanxi Province	Lueyang	Zhang et al., 2018	10.1080/00071668.2018.1514581
KY091860	China	Shaanxi Province	Lueyang	Zhang et al., 2018	10.1080/00071668.2018.1514581
KY091859	China	Shaanxi Province	Lueyang	Zhang et al., 2018	10.1080/00071668.2018.1514581
KM106316	Yemen			Al-Qamashoui et al., 2014
KM106315	Yemen			Al-Qamashoui et al., 2014
KM106314	Yemen			Al-Qamashoui et al., 2014
KM106313	Yemen			Al-Qamashoui et al., 2014
KM106312	Yemen			Al-Qamashoui et al., 2014
KM106311	Yemen			Al-Qamashoui et al., 2014
KM106310	Yemen			Al-Qamashoui et al., 2014
KM106309	Yemen			Al-Qamashoui et al., 2014
KM106308	Yemen			Al-Qamashoui et al., 2014
KM106307	Yemen			Al-Qamashoui et al., 2014
KM106306	Yemen			Al-Qamashoui et al., 2014
KM106305	Yemen			Al-Qamashoui et al., 2014
KM106304	Yemen			Al-Qamashoui et al., 2014
KM106303	Yemen			Al-Qamashoui et al., 2014
KM106302	Yemen			Al-Qamashoui et al., 2014
KM106301	Yemen			Al-Qamashoui et al., 2014
KM106300	Yemen			Al-Qamashoui et al., 2014
KM106299	Yemen			Al-Qamashoui et al., 2014
KM106298	Yemen			Al-Qamashoui et al., 2014
KM106297	Yemen			Al-Qamashoui et al., 2014
KM106296	Yemen			Al-Qamashoui et al., 2014
KM106295	Yemen			Al-Qamashoui et al., 2014
KM106294	Yemen			Al-Qamashoui et al., 2014
KM106293	Yemen			Al-Qamashoui et al., 2014
KM106292	Yemen			Al-Qamashoui et al., 2014
KM106291	Yemen			Al-Qamashoui et al., 2014
KM106290	Yemen			Al-Qamashoui et al., 2014
KM106289	Yemen			Al-Qamashoui et al., 2014
KM106288	Yemen			Al-Qamashoui et al., 2014
KM106287	Yemen			Al-Qamashoui et al., 2014
KM106286	Yemen			Al-Qamashoui et al., 2014
KM106285	Somalia			Al-Qamashoui et al., 2014
KM106284	Somalia			Al-Qamashoui et al., 2014
KM106283	Somalia			Al-Qamashoui et al., 2014
KM106282	Somalia			Al-Qamashoui et al., 2014
KM106281	Somalia			Al-Qamashoui et al., 2014
KM106280	Somalia			Al-Qamashoui et al., 2014
KM106279	Somalia			Al-Qamashoui et al., 2014
KM106278	Somalia			Al-Qamashoui et al., 2014
KM106277	Somalia			Al-Qamashoui et al., 2014
KM106276	Somalia			Al-Qamashoui et al., 2014
KM106275	Somalia			Al-Qamashoui et al., 2014
KM106274	Somalia			Al-Qamashoui et al., 2014
KM106273	Somalia			Al-Qamashoui et al., 2014
KM106272	Somalia			Al-Qamashoui et al., 2014
KM106271	Somalia			Al-Qamashoui et al., 2014
KM106270	Saudi Arabia			Al-Qamashoui et al., 2014
KM106269	Saudi Arabia			Al-Qamashoui et al., 2014
KM106268	Saudi Arabia			Al-Qamashoui et al., 2014
KM106267	Saudi Arabia			Al-Qamashoui et al., 2014
KM106266	Saudi Arabia			Al-Qamashoui et al., 2014
KM106265	Saudi Arabia			Al-Qamashoui et al., 2014
KM106264	Saudi Arabia			Al-Qamashoui et al., 2014
KM106263	Saudi Arabia			Al-Qamashoui et al., 2014
KM106262	Saudi Arabia			Al-Qamashoui et al., 2014
KM106261	Saudi Arabia			Al-Qamashoui et al., 2014
KM106260	Saudi Arabia			Al-Qamashoui et al., 2014
KM106259	Saudi Arabia			Al-Qamashoui et al., 2014
KM106258	Saudi Arabia			Al-Qamashoui et al., 2014
KM106257	Saudi Arabia			Al-Qamashoui et al., 2014
KM106256	Saudi Arabia			Al-Qamashoui et al., 2014
KM106255	Saudi Arabia			Al-Qamashoui et al., 2014
KM106254	Saudi Arabia			Al-Qamashoui et al., 2014
KM106253	Saudi Arabia			Al-Qamashoui et al., 2014
KM106252	Saudi Arabia			Al-Qamashoui et al., 2014
KM106251	Saudi Arabia			Al-Qamashoui et al., 2014
KM106250	Saudi Arabia			Al-Qamashoui et al., 2014
KM106249	Saudi Arabia			Al-Qamashoui et al., 2014
KM106248	Saudi Arabia			Al-Qamashoui et al., 2014
KM106247	Saudi Arabia			Al-Qamashoui et al., 2014
KM106246	Saudi Arabia			Al-Qamashoui et al., 2014
KM106245	Saudi Arabia			Al-Qamashoui et al., 2014
KM106244	Saudi Arabia			Al-Qamashoui et al., 2014
KM106243	Saudi Arabia			Al-Qamashoui et al., 2014
KM106242	Saudi Arabia			Al-Qamashoui et al., 2014
KY293418	China	Xichaun Xian	Xichuan Black-bone	Data was published only in GenBank by Guo et al. in 2017
KY293417	China	Xichaun Xian	Xichuan Black-bone	Data was published only in GenBank by Guo et al. in 2017
KY293416	China	Xichaun Xian	Xichuan Black-bone	Data was published only in GenBank by Guo et al. in 2017
KY293415	China	Xichaun Xian	Xichuan Black-bone	Data was published only in GenBank by Guo et al. in 2017
KY293414	China	Xichaun Xian	Xichuan Black-bone	Data was published only in GenBank by Guo et al. in 2017
KY293413	China	Xichaun Xian	Xichuan Black-bone	Data was published only in GenBank by Guo et al. in 2017
KY293412	China	Xichaun Xian	Xichuan Black-bone	Data was published only in GenBank by Guo et al. in 2017
KY293411	China	Xichaun Xian	Xichuan Black-bone	Data was published only in GenBank by Guo et al. in 2017
KY293410	China	Xichaun Xian	Xichuan Black-bone	Data was published only in GenBank by Guo et al. in 2017
KY293409	China	Xichaun Xian	Xichuan Black-bone	Data was published only in GenBank by Guo et al. in 2017
KY308174	China		Jinhu Black-bone	Guo et al., 2017	10.1080/00071668.2017.1332403
KY308173	China		Jinhu Black-bone	Guo et al., 2017	10.1080/00071668.2017.1332403
KY308172	China		Jinhu Black-bone	Guo et al., 2017	10.1080/00071668.2017.1332403
KY308171	China		Jinhu Black-bone	Guo et al., 2017	10.1080/00071668.2017.1332403
KY308170	China		Jinhu Black-bone	Guo et al., 2017	10.1080/00071668.2017.1332403
KY308169	China		Jinhu Black-bone	Guo et al., 2017	10.1080/00071668.2017.1332403
KY308168	China		Jinhu Black-bone	Guo et al., 2017	10.1080/00071668.2017.1332403
KY308167	China		Jinhu Black-bone	Guo et al., 2017	10.1080/00071668.2017.1332403
KY308166	China		Jinhu Black-bone	Guo et al., 2017	10.1080/00071668.2017.1332403
KY308165	China		Jinhu Black-bone	Guo et al., 2017	10.1080/00071668.2017.1332403
KY308164	China		Jinhu Black-bone	Guo et al., 2017	10.1080/00071668.2017.1332403
KY308163	China		Jinhu Black-bone	Guo et al., 2017	10.1080/00071668.2017.1332403
KY308162	China		Jinhu Black-bone	Guo et al., 2017	10.1080/00071668.2017.1332403
KY308161	China		Jinhu Black-bone	Guo et al., 2017	10.1080/00071668.2017.1332403
KY308160	China		Jinhu Black-bone	Guo et al., 2017	10.1080/00071668.2017.1332403
KY308159	China		Jinhu Black-bone	Guo et al., 2017	10.1080/00071668.2017.1332403
KY308158	China		Jinhu Black-bone	Guo et al., 2017	10.1080/00071668.2017.1332403
KY308157	China		Jinhu Black-bone	Guo et al., 2017	10.1080/00071668.2017.1332403
KY308156	China		Jinhu Black-bone	Guo et al., 2017	10.1080/00071668.2017.1332403
KY308155	China		Jinhu Black-bone	Guo et al., 2017	10.1080/00071668.2017.1332403
KY308154	China		Jinhu Black-bone	Guo et al., 2017	10.1080/00071668.2017.1332403
KY308153	China		Jinhu Black-bone	Guo et al., 2017	10.1080/00071668.2017.1332403
KY308152	China		Jinhu Black-bone	Guo et al., 2017	10.1080/00071668.2017.1332403
KY308151	China		Jinhu Black-bone	Guo et al., 2017	10.1080/00071668.2017.1332403
KY308150	China		Jinhu Black-bone	Guo et al., 2017	10.1080/00071668.2017.1332403
KY308149	China		Jinhu Black-bone	Guo et al., 2017	10.1080/00071668.2017.1332403
KY308148	China		Jinhu Black-bone	Guo et al., 2017	10.1080/00071668.2017.1332403
KY308147	China		Jinhu Black-bone	Guo et al., 2017	10.1080/00071668.2017.1332403
KY308146	China		Jinhu Black-bone	Guo et al., 2017	10.1080/00071668.2017.1332403
KY308145	China		XianJu	Guo et al., 2017	10.1080/00071668.2017.1332403
KY308144	China		XianJu	Guo et al., 2017	10.1080/00071668.2017.1332403
KY308143	China		XianJu	Guo et al., 2017	10.1080/00071668.2017.1332403
KY308142	China		XianJu	Guo et al., 2017	10.1080/00071668.2017.1332403
KY308141	China		XianJu	Guo et al., 2017	10.1080/00071668.2017.1332403
KY308140	China		XianJu	Guo et al., 2017	10.1080/00071668.2017.1332403
KY308139	China		XianJu	Guo et al., 2017	10.1080/00071668.2017.1332403
KY308138	China		XianJu	Guo et al., 2017	10.1080/00071668.2017.1332403
KY308137	China		XianJu	Guo et al., 2017	10.1080/00071668.2017.1332403
KY308136	China		XianJu	Guo et al., 2017	10.1080/00071668.2017.1332403
KY308135	China		XianJu	Guo et al., 2017	10.1080/00071668.2017.1332403
KY308134	China		XianJu	Guo et al., 2017	10.1080/00071668.2017.1332403
KY308133	China		XianJu	Guo et al., 2017	10.1080/00071668.2017.1332403
KY308132	China		XianJu	Guo et al., 2017	10.1080/00071668.2017.1332403
KY308131	China		XianJu	Guo et al., 2017	10.1080/00071668.2017.1332403
KY308130	China		XianJu	Guo et al., 2017	10.1080/00071668.2017.1332403
KY308129	China		XianJu	Guo et al., 2017	10.1080/00071668.2017.1332403
KY308128	China		XianJu	Guo et al., 2017	10.1080/00071668.2017.1332403
KY308127	China		XianJu	Guo et al., 2017	10.1080/00071668.2017.1332403
KY308126	China		XianJu	Guo et al., 2017	10.1080/00071668.2017.1332403
KY308125	China		XianJu	Guo et al., 2017	10.1080/00071668.2017.1332403
KY308124	China		XianJu	Guo et al., 2017	10.1080/00071668.2017.1332403
KY308123	China		XianJu	Guo et al., 2017	10.1080/00071668.2017.1332403
KY308122	China		XianJu	Guo et al., 2017	10.1080/00071668.2017.1332403
KY308121	China		XianJu	Guo et al., 2017	10.1080/00071668.2017.1332403
KY308120	China		XianJu	Guo et al., 2017	10.1080/00071668.2017.1332403
KY308119	China		XianJu	Guo et al., 2017	10.1080/00071668.2017.1332403
KY308118	China		XianJu	Guo et al., 2017	10.1080/00071668.2017.1332403
KY308117	China		XianJu	Guo et al., 2017	10.1080/00071668.2017.1332403
KY308116	China		XianJu	Guo et al., 2017	10.1080/00071668.2017.1332403
KY308115	China		Anyi Gray	Guo et al., 2017	10.1080/00071668.2017.1332403
KY308114	China		Anyi Gray	Guo et al., 2017	10.1080/00071668.2017.1332403
KY308113	China		Anyi Gray	Guo et al., 2017	10.1080/00071668.2017.1332403
KY308112	China		Anyi Gray	Guo et al., 2017	10.1080/00071668.2017.1332403
KY308111	China		Anyi Gray	Guo et al., 2017	10.1080/00071668.2017.1332403
KY308110	China		Anyi Gray	Guo et al., 2017	10.1080/00071668.2017.1332403
KY308109	China		Anyi Gray	Guo et al., 2017	10.1080/00071668.2017.1332403
KY308108	China		Anyi Gray	Guo et al., 2017	10.1080/00071668.2017.1332403
KY308107	China		Anyi Gray	Guo et al., 2017	10.1080/00071668.2017.1332403
KY308106	China		Anyi Gray	Guo et al., 2017	10.1080/00071668.2017.1332403
KY308105	China		Anyi Gray	Guo et al., 2017	10.1080/00071668.2017.1332403
KY308104	China		Anyi Gray	Guo et al., 2017	10.1080/00071668.2017.1332403
KY308103	China		Anyi Gray	Guo et al., 2017	10.1080/00071668.2017.1332403
KY308102	China		Anyi Gray	Guo et al., 2017	10.1080/00071668.2017.1332403
KY308101	China		Anyi Gray	Guo et al., 2017	10.1080/00071668.2017.1332403
KY308100	China		Anyi Gray	Guo et al., 2017	10.1080/00071668.2017.1332403
KY308099	China		Anyi Gray	Guo et al., 2017	10.1080/00071668.2017.1332403
KY308098	China		Anyi Gray	Guo et al., 2017	10.1080/00071668.2017.1332403
KY308097	China		Anyi Gray	Guo et al., 2017	10.1080/00071668.2017.1332403
KY308096	China		Anyi Gray	Guo et al., 2017	10.1080/00071668.2017.1332403
KY308095	China		Anyi Gray	Guo et al., 2017	10.1080/00071668.2017.1332403
KY308094	China		Anyi Gray	Guo et al., 2017	10.1080/00071668.2017.1332403
KY308093	China		Anyi Gray	Guo et al., 2017	10.1080/00071668.2017.1332403
KY308092	China		Anyi Gray	Guo et al., 2017	10.1080/00071668.2017.1332403
KY308091	China		Anyi Gray	Guo et al., 2017	10.1080/00071668.2017.1332403
KY308090	China		Anyi Gray	Guo et al., 2017	10.1080/00071668.2017.1332403
KY308089	China		Anyi Gray	Guo et al., 2017	10.1080/00071668.2017.1332403
KY308088	China		Anyi Gray	Guo et al., 2017	10.1080/00071668.2017.1332403
KY308087	China		Anyi Gray	Guo et al., 2017	10.1080/00071668.2017.1332403
KY308086	China		Anyi Gray	Guo et al., 2017	10.1080/00071668.2017.1332403
KY308085	China		Silkie	Guo et al., 2017	10.1080/00071668.2017.1332403
KY308084	China		Silkie	Guo et al., 2017	10.1080/00071668.2017.1332403
KY308083	China		Silkie	Guo et al., 2017	10.1080/00071668.2017.1332403
KY308082	China		Silkie	Guo et al., 2017	10.1080/00071668.2017.1332403
KY308081	China		Silkie	Guo et al., 2017	10.1080/00071668.2017.1332403
KY308080	China		Silkie	Guo et al., 2017	10.1080/00071668.2017.1332403
KY308079	China		Silkie	Guo et al., 2017	10.1080/00071668.2017.1332403
KY308078	China		Silkie	Guo et al., 2017	10.1080/00071668.2017.1332403
KY308077	China		Silkie	Guo et al., 2017	10.1080/00071668.2017.1332403
KY308076	China		Silkie	Guo et al., 2017	10.1080/00071668.2017.1332403
KY308075	China		Silkie	Guo et al., 2017	10.1080/00071668.2017.1332403
KY308074	China		Silkie	Guo et al., 2017	10.1080/00071668.2017.1332403
KY308073	China		Silkie	Guo et al., 2017	10.1080/00071668.2017.1332403
KY308072	China		Silkie	Guo et al., 2017	10.1080/00071668.2017.1332403
KY308071	China		Silkie	Guo et al., 2017	10.1080/00071668.2017.1332403
KY308070	China		Silkie	Guo et al., 2017	10.1080/00071668.2017.1332403
KY308069	China		Silkie	Guo et al., 2017	10.1080/00071668.2017.1332403
KY308068	China		Silkie	Guo et al., 2017	10.1080/00071668.2017.1332403
KY308067	China		Silkie	Guo et al., 2017	10.1080/00071668.2017.1332403
KY308066	China		Silkie	Guo et al., 2017	10.1080/00071668.2017.1332403
KY308065	China		Silkie	Guo et al., 2017	10.1080/00071668.2017.1332403
KY308064	China		Silkie	Guo et al., 2017	10.1080/00071668.2017.1332403
KY308063	China		Silkie	Guo et al., 2017	10.1080/00071668.2017.1332403
KY308062	China		Silkie	Guo et al., 2017	10.1080/00071668.2017.1332403
KY308061	China		Silkie	Guo et al., 2017	10.1080/00071668.2017.1332403
KY308060	China		Silkie	Guo et al., 2017	10.1080/00071668.2017.1332403
KY308059	China		Silkie	Guo et al., 2017	10.1080/00071668.2017.1332403
KY308058	China		Silkie	Guo et al., 2017	10.1080/00071668.2017.1332403
KY308057	China		Silkie	Guo et al., 2017	10.1080/00071668.2017.1332403
KY308056	China		Silkie	Guo et al., 2017	10.1080/00071668.2017.1332403
KY308055	China		Dongxiang Blue-eggshell	Guo et al., 2017	10.1080/00071668.2017.1332403
KY308054	China		Dongxiang Blue-eggshell	Guo et al., 2017	10.1080/00071668.2017.1332403
KY308053	China		Dongxiang Blue-eggshell	Guo et al., 2017	10.1080/00071668.2017.1332403
KY308052	China		Dongxiang Blue-eggshell	Guo et al., 2017	10.1080/00071668.2017.1332403
KY308051	China		Dongxiang Blue-eggshell	Guo et al., 2017	10.1080/00071668.2017.1332403
KY308050	China		Dongxiang Blue-eggshell	Guo et al., 2017	10.1080/00071668.2017.1332403
KY308049	China		Dongxiang Blue-eggshell	Guo et al., 2017	10.1080/00071668.2017.1332403
KY308048	China		Dongxiang Blue-eggshell	Guo et al., 2017	10.1080/00071668.2017.1332403
KY308047	China		Dongxiang Blue-eggshell	Guo et al., 2017	10.1080/00071668.2017.1332403
KY308046	China		Dongxiang Blue-eggshell	Guo et al., 2017	10.1080/00071668.2017.1332403
KY308045	China		Dongxiang Blue-eggshell	Guo et al., 2017	10.1080/00071668.2017.1332403
KY308044	China		Dongxiang Blue-eggshell	Guo et al., 2017	10.1080/00071668.2017.1332403
KY308043	China		Dongxiang Blue-eggshell	Guo et al., 2017	10.1080/00071668.2017.1332403
KY308042	China		Dongxiang Blue-eggshell	Guo et al., 2017	10.1080/00071668.2017.1332403
KY308041	China		Dongxiang Blue-eggshell	Guo et al., 2017	10.1080/00071668.2017.1332403
KY308040	China		Dongxiang Blue-eggshell	Guo et al., 2017	10.1080/00071668.2017.1332403
KY308039	China		Dongxiang Blue-eggshell	Guo et al., 2017	10.1080/00071668.2017.1332403
KY308038	China		Dongxiang Blue-eggshell	Guo et al., 2017	10.1080/00071668.2017.1332403
KY308037	China		Dongxiang Blue-eggshell	Guo et al., 2017	10.1080/00071668.2017.1332403
KY308036	China		Dongxiang Blue-eggshell	Guo et al., 2017	10.1080/00071668.2017.1332403
KY308035	China		Dongxiang Blue-eggshell	Guo et al., 2017	10.1080/00071668.2017.1332403
KY308034	China		Dongxiang Blue-eggshell	Guo et al., 2017	10.1080/00071668.2017.1332403
KY308033	China		Dongxiang Blue-eggshell	Guo et al., 2017	10.1080/00071668.2017.1332403
KY308032	China		Dongxiang Blue-eggshell	Guo et al., 2017	10.1080/00071668.2017.1332403
KY308031	China		Dongxiang Blue-eggshell	Guo et al., 2017	10.1080/00071668.2017.1332403
KY308030	China		Dongxiang Blue-eggshell	Guo et al., 2017	10.1080/00071668.2017.1332403
KY308029	China		Dongxiang Blue-eggshell	Guo et al., 2017	10.1080/00071668.2017.1332403
KY308028	China		Dongxiang Blue-eggshell	Guo et al., 2017	10.1080/00071668.2017.1332403
KY308027	China		Dongxiang Blue-eggshell	Guo et al., 2017	10.1080/00071668.2017.1332403
KY308026	China		Dongxiang Blue-eggshell	Guo et al., 2017	10.1080/00071668.2017.1332403
KY308025	China		Chongren Partridge	Guo et al., 2017	10.1080/00071668.2017.1332403
KY308024	China		Chongren Partridge	Guo et al., 2017	10.1080/00071668.2017.1332403
KY308023	China		Chongren Partridge	Guo et al., 2017	10.1080/00071668.2017.1332403
KY308022	China		Chongren Partridge	Guo et al., 2017	10.1080/00071668.2017.1332403
KY308021	China		Chongren Partridge	Guo et al., 2017	10.1080/00071668.2017.1332403
KY308020	China		Chongren Partridge	Guo et al., 2017	10.1080/00071668.2017.1332403
KY308019	China		Chongren Partridge	Guo et al., 2017	10.1080/00071668.2017.1332403
KY308018	China		Chongren Partridge	Guo et al., 2017	10.1080/00071668.2017.1332403
KY308017	China		Chongren Partridge	Guo et al., 2017	10.1080/00071668.2017.1332403
KY308016	China		Chongren Partridge	Guo et al., 2017	10.1080/00071668.2017.1332403
KY308015	China		Chongren Partridge	Guo et al., 2017	10.1080/00071668.2017.1332403
KY308014	China		Chongren Partridge	Guo et al., 2017	10.1080/00071668.2017.1332403
KY308013	China		Chongren Partridge	Guo et al., 2017	10.1080/00071668.2017.1332403
KY308012	China		Chongren Partridge	Guo et al., 2017	10.1080/00071668.2017.1332403
KY308011	China		Chongren Partridge	Guo et al., 2017	10.1080/00071668.2017.1332403
KY308010	China		Chongren Partridge	Guo et al., 2017	10.1080/00071668.2017.1332403
KY308009	China		Chongren Partridge	Guo et al., 2017	10.1080/00071668.2017.1332403
KY308008	China		Chongren Partridge	Guo et al., 2017	10.1080/00071668.2017.1332403
KY308007	China		Chongren Partridge	Guo et al., 2017	10.1080/00071668.2017.1332403
KY308006	China		Chongren Partridge	Guo et al., 2017	10.1080/00071668.2017.1332403
KY308005	China		Chongren Partridge	Guo et al., 2017	10.1080/00071668.2017.1332403
KY308004	China		Chongren Partridge	Guo et al., 2017	10.1080/00071668.2017.1332403
KY308003	China		Chongren Partridge	Guo et al., 2017	10.1080/00071668.2017.1332403
KY308002	China		Chongren Partridge	Guo et al., 2017	10.1080/00071668.2017.1332403
KY308001	China		Chongren Partridge	Guo et al., 2017	10.1080/00071668.2017.1332403
KY308000	China		Chongren Partridge	Guo et al., 2017	10.1080/00071668.2017.1332403
KY307999	China		Chongren Partridge	Guo et al., 2017	10.1080/00071668.2017.1332403
KY307998	China		Chongren Partridge	Guo et al., 2017	10.1080/00071668.2017.1332403
KY307997	China		Chongren Partridge	Guo et al., 2017	10.1080/00071668.2017.1332403
KY307996	China		Chongren Partridge	Guo et al., 2017	10.1080/00071668.2017.1332403
KY307995	China		Baier Yellow	Guo et al., 2017	10.1080/00071668.2017.1332403
KY307994	China		Baier Yellow	Guo et al., 2017	10.1080/00071668.2017.1332403
KY307993	China		Baier Yellow	Guo et al., 2017	10.1080/00071668.2017.1332403
KY307992	China		Baier Yellow	Guo et al., 2017	10.1080/00071668.2017.1332403
KY307991	China		Baier Yellow	Guo et al., 2017	10.1080/00071668.2017.1332403
KY307990	China		Baier Yellow	Guo et al., 2017	10.1080/00071668.2017.1332403
KY307989	China		Baier Yellow	Guo et al., 2017	10.1080/00071668.2017.1332403
KY307988	China		Baier Yellow	Guo et al., 2017	10.1080/00071668.2017.1332403
KY307987	China		Baier Yellow	Guo et al., 2017	10.1080/00071668.2017.1332403
KY307986	China		Baier Yellow	Guo et al., 2017	10.1080/00071668.2017.1332403
KY307985	China		Baier Yellow	Guo et al., 2017	10.1080/00071668.2017.1332403
KY307984	China		Baier Yellow	Guo et al., 2017	10.1080/00071668.2017.1332403
KY307983	China		Baier Yellow	Guo et al., 2017	10.1080/00071668.2017.1332403
KY307982	China		Baier Yellow	Guo et al., 2017	10.1080/00071668.2017.1332403
KY307981	China		Baier Yellow	Guo et al., 2017	10.1080/00071668.2017.1332403
KY307980	China		Baier Yellow	Guo et al., 2017	10.1080/00071668.2017.1332403
KY307979	China		Baier Yellow	Guo et al., 2017	10.1080/00071668.2017.1332403
KY307978	China		Baier Yellow	Guo et al., 2017	10.1080/00071668.2017.1332403
KY307977	China		Baier Yellow	Guo et al., 2017	10.1080/00071668.2017.1332403
KY307976	China		Baier Yellow	Guo et al., 2017	10.1080/00071668.2017.1332403
KY307975	China		Baier Yellow	Guo et al., 2017	10.1080/00071668.2017.1332403
KY307974	China		Baier Yellow	Guo et al., 2017	10.1080/00071668.2017.1332403
KY307973	China		Baier Yellow	Guo et al., 2017	10.1080/00071668.2017.1332403
KY307972	China		Baier Yellow	Guo et al., 2017	10.1080/00071668.2017.1332403
KY307971	China		Baier Yellow	Guo et al., 2017	10.1080/00071668.2017.1332403
KY307970	China		Baier Yellow	Guo et al., 2017	10.1080/00071668.2017.1332403
KY307969	China		Baier Yellow	Guo et al., 2017	10.1080/00071668.2017.1332403
KY307968	China		Baier Yellow	Guo et al., 2017	10.1080/00071668.2017.1332403
KY307967	China		Baier Yellow	Guo et al., 2017	10.1080/00071668.2017.1332403
KY307966	China		Baier Yellow	Guo et al., 2017	10.1080/00071668.2017.1332403
KY313776	China	Yun Xian	Yunyang Black-bone chicken	Guo et al., 2017	10.1080/00071668.2017.1332403
KY313775	China	Yun Xian	Yunyang Black-bone chicken	Guo et al., 2017	10.1080/00071668.2017.1332403
KY313774	China	Yun Xian	Yunyang Black-bone chicken	Guo et al., 2017	10.1080/00071668.2017.1332403
KY313773	China	Yun Xian	Yunyang Black-bone chicken	Guo et al., 2017	10.1080/00071668.2017.1332403
KY313772	China	Yun Xian	Yunyang Black-bone chicken	Guo et al., 2017	10.1080/00071668.2017.1332403
KY313771	China	Yun Xian	Yunyang Black-bone chicken	Guo et al., 2017	10.1080/00071668.2017.1332403
KY313770	China	Yun Xian	Yunyang Black-bone chicken	Guo et al., 2017	10.1080/00071668.2017.1332403
KY313769	China	Yun Xian	Yunyang Black-bone chicken	Guo et al., 2017	10.1080/00071668.2017.1332403
KY313768	China	Yun Xian	Yunyang Black-bone chicken	Guo et al., 2017	10.1080/00071668.2017.1332403
KY313767	China	Lushi Xian		Guo et al., 2017	10.1080/00071668.2017.1332403
KY313766	China	Lushi Xian		Guo et al., 2017	10.1080/00071668.2017.1332403
KY313765	China	Lushi Xian		Guo et al., 2017	10.1080/00071668.2017.1332403
KY313764	China	Lushi Xian		Guo et al., 2017	10.1080/00071668.2017.1332403
KY313763	China	Lushi Xian		Guo et al., 2017	10.1080/00071668.2017.1332403
KY313762	China	Lushi Xian		Guo et al., 2017	10.1080/00071668.2017.1332403
KY313761	China	Lushi Xian		Guo et al., 2017	10.1080/00071668.2017.1332403
KY313760	China	Lushi Xian		Guo et al., 2017	10.1080/00071668.2017.1332403
KY313759	China	Lushi Xian		Guo et al., 2017	10.1080/00071668.2017.1332403
KY313758	China	Lushi Xian		Guo et al., 2017	10.1080/00071668.2017.1332403
KY313757	China	Lushi Xian		Guo et al., 2017	10.1080/00071668.2017.1332403
KY313756	China	Lushi Xian		Guo et al., 2017	10.1080/00071668.2017.1332403
KY313755	China	Lushi Xian		Guo et al., 2017	10.1080/00071668.2017.1332403
KY313754	China	Lushi Xian		Guo et al., 2017	10.1080/00071668.2017.1332403
KY313753	China	Lushi Xian		Guo et al., 2017	10.1080/00071668.2017.1332403
KY313752	China	Lushi Xian		Guo et al., 2017	10.1080/00071668.2017.1332403
KY313751	China	Lushi Xian		Guo et al., 2017	10.1080/00071668.2017.1332403
AB829491	Egypt			Osman et al., 2016	10.3382/ps/pew029
AB829490	Egypt			Osman et al., 2016	10.3382/ps/pew029
AB829489	Egypt			Osman et al., 2016	10.3382/ps/pew029
AB829488	Egypt			Osman et al., 2016	10.3382/ps/pew029
AB829487	Egypt			Osman et al., 2016	10.3382/ps/pew029
AB829486	Egypt			Osman et al., 2016	10.3382/ps/pew029
AB829485	Egypt			Osman et al., 2016	10.3382/ps/pew029
AB829484	Egypt			Osman et al., 2016	10.3382/ps/pew029
AB829483	Egypt			Osman et al., 2016	10.3382/ps/pew029
AB829482	Egypt			Osman et al., 2016	10.3382/ps/pew029
AB829481	Egypt			Osman et al., 2016	10.3382/ps/pew029
AB829480	Egypt			Osman et al., 2016	10.3382/ps/pew029
AB829479	Egypt			Osman et al., 2016	10.3382/ps/pew029
AB829478	Egypt			Osman et al., 2016	10.3382/ps/pew029
AB829477	Egypt			Osman et al., 2016	10.3382/ps/pew029
AB829476	Egypt			Osman et al., 2016	10.3382/ps/pew029
AB829475	Egypt			Osman et al., 2016	10.3382/ps/pew029
AB829474	Egypt			Osman et al., 2016	10.3382/ps/pew029
AB829473	Egypt			Osman et al., 2016	10.3382/ps/pew029
KX838894	Russia	Pavlov		Data was published only in GenBank by Oyun and Sulimova in 2016
KX838893	Russia	Pavlov		Data was published only in GenBank by Oyun and Sulimova in 2016
KX838892	Russia	Pavlov		Data was published only in GenBank by Oyun and Sulimova in 2016
KX838891	Russia	Pavlov		Data was published only in GenBank by Oyun and Sulimova in 2016
KX838890	Russia	Pavlov		Data was published only in GenBank by Oyun and Sulimova in 2016
KX838889	Russia	Pavlov		Data was published only in GenBank by Oyun and Sulimova in 2016
KX838888	Russia	Pavlov		Data was published only in GenBank by Oyun and Sulimova in 2016
KX838887	Russia	Pavlov		Data was published only in GenBank by Oyun and Sulimova in 2016
KX838886	Russia	Pavlov		Data was published only in GenBank by Oyun and Sulimova in 2016
KX838885	Russia	Pavlov		Data was published only in GenBank by Oyun and Sulimova in 2016
KX838884	Russia	Pavlov		Data was published only in GenBank by Oyun and Sulimova in 2016
KX838883	Russia	Pavlov		Data was published only in GenBank by Oyun and Sulimova in 2016
KX838882	Russia	Pavlov		Data was published only in GenBank by Oyun and Sulimova in 2016
KX838881	Russia	Pavlov		Data was published only in GenBank by Oyun and Sulimova in 2016
KX838880	Russia	Pavlov		Data was published only in GenBank by Oyun and Sulimova in 2016
KX838879	Russia	Pavlov		Data was published only in GenBank by Oyun and Sulimova in 2016
KX838878	Russia	Pavlov		Data was published only in GenBank by Oyun and Sulimova in 2016
KX838877	Russia	Pavlov		Data was published only in GenBank by Oyun and Sulimova in 2016
KX838876	Russia	Pavlov		Data was published only in GenBank by Oyun and Sulimova in 2016
KU221327	Russia	Yurlov Long Crower		Data was published only in GenBank by Oyun et al. in 2016
KU221326	Russia	Yurlov Long Crower		Data was published only in GenBank by Oyun et al. in 2016
KU221325	Russia	Yurlov Long Crower		Data was published only in GenBank by Oyun et al. in 2016
KU221324	Russia	Yurlov Long Crower		Data was published only in GenBank by Oyun et al. in 2016
KU221323	Russia	Yurlov Long Crower		Data was published only in GenBank by Oyun et al. in 2016
KU221322	Russia	Yurlov Long Crower		Data was published only in GenBank by Oyun et al. in 2016
KU221321	Russia	Yurlov Long Crower		Data was published only in GenBank by Oyun et al. in 2016
KU221320	Russia	Yurlov Long Crower		Data was published only in GenBank by Oyun et al. in 2016
KU221319	Russia	Yurlov Long Crower		Data was published only in GenBank by Oyun et al. in 2016
KU221318	Russia	Yurlov Long Crower		Data was published only in GenBank by Oyun et al. in 2016
KU221317	Russia	Yurlov Long Crower		Data was published only in GenBank by Oyun et al. in 2016
KU221316	Russia	Yurlov Long Crower		Data was published only in GenBank by Oyun et al. in 2016
KU221315	Russia	Yurlov Long Crower		Data was published only in GenBank by Oyun et al. in 2016
KU221314	Russia	Yurlov Long Crower		Data was published only in GenBank by Oyun et al. in 2016
KU221313	Russia	Yurlov Long Crower		Data was published only in GenBank by Oyun et al. in 2016
KU221312	Russia	Yurlov Long Crower		Data was published only in GenBank by Oyun et al. in 2016
KU221311	Russia	Yurlov Long Crower		Data was published only in GenBank by Oyun et al. in 2016
KU221310	Russia	Yurlov Long Crower		Data was published only in GenBank by Oyun et al. in 2016
KU221309	Russia	Yurlov Long Crower		Data was published only in GenBank by Oyun et al. in 2016
KU221308	Russia	Yurlov Long Crower		Data was published only in GenBank by Oyun et al. in 2016
KU221307	Russia	Russian White		Data was published only in GenBank by Oyun et al. in 2016
KU221306	Russia	Russian White		Data was published only in GenBank by Oyun et al. in 2016
KU221305	Russia	Russian White		Data was published only in GenBank by Oyun et al. in 2016
KU221304	Russia	Russian White		Data was published only in GenBank by Oyun et al. in 2016
KU221303	Russia	Russian White		Data was published only in GenBank by Oyun et al. in 2016
KU221302	Russia	Russian White		Data was published only in GenBank by Oyun et al. in 2016
KU221301	Russia	Russian White		Data was published only in GenBank by Oyun et al. in 2016
KU221300	Russia	Russian White		Data was published only in GenBank by Oyun et al. in 2016
KU221299	Russia	Russian White		Data was published only in GenBank by Oyun et al. in 2016
KU221298	Russia	Russian White		Data was published only in GenBank by Oyun et al. in 2016
KU221297	Russia	Russian White		Data was published only in GenBank by Oyun et al. in 2016
KU221296	Russia	Russian White		Data was published only in GenBank by Oyun et al. in 2016
KU221295	Russia	Russian White		Data was published only in GenBank by Oyun et al. in 2016
KU221294	Russia	Russian White		Data was published only in GenBank by Oyun et al. in 2016
KU221293	Russia	Russian White		Data was published only in GenBank by Oyun et al. in 2016
KU221292	Russia	Russian White		Data was published only in GenBank by Oyun et al. in 2016
KU221291	Russia	Russian White		Data was published only in GenBank by Oyun et al. in 2016
KU221290	Russia	Russian White		Data was published only in GenBank by Oyun et al. in 2016
KU221289	Russia	Russian White		Data was published only in GenBank by Oyun et al. in 2016
KU221288	Russia	Russian White		Data was published only in GenBank by Oyun et al. in 2016
KU221287	Russia	Russian White		Data was published only in GenBank by Oyun et al. in 2016
KU221286	Russia	Russian White		Data was published only in GenBank by Oyun et al. in 2016
KU221285	Russia	Russian White		Data was published only in GenBank by Oyun et al. in 2016
KU221284	Russia	Russian White		Data was published only in GenBank by Oyun et al. in 2016
KU221283	Russia	Russian White		Data was published only in GenBank by Oyun et al. in 2016
KU221282	Russia	Orloff		Data was published only in GenBank by Oyun et al. in 2016
KU221281	Russia	Orloff		Data was published only in GenBank by Oyun et al. in 2016
KU221280	Russia	Orloff		Data was published only in GenBank by Oyun et al. in 2016
KU221279	Russia	Orloff		Data was published only in GenBank by Oyun et al. in 2016
KU221278	Russia	Orloff		Data was published only in GenBank by Oyun et al. in 2016
KU221277	Russia	Orloff		Data was published only in GenBank by Oyun et al. in 2016
KU221276	Russia	Orloff		Data was published only in GenBank by Oyun et al. in 2016
KU221275	Russia	Orloff		Data was published only in GenBank by Oyun et al. in 2016
KU221274	Russia	Orloff		Data was published only in GenBank by Oyun et al. in 2016
KU221273	Russia	Orloff		Data was published only in GenBank by Oyun et al. in 2016
KU221272	Russia	Orloff		Data was published only in GenBank by Oyun et al. in 2016
KU221271	Russia	Orloff		Data was published only in GenBank by Oyun et al. in 2016
KU221270	Russia	Orloff		Data was published only in GenBank by Oyun et al. in 2016
KU221269	Russia	Orloff		Data was published only in GenBank by Oyun et al. in 2016
KU221268	Russia	Orloff		Data was published only in GenBank by Oyun et al. in 2016
KU221267	Russia	Orloff		Data was published only in GenBank by Oyun et al. in 2016
KU221266	Russia	Orloff		Data was published only in GenBank by Oyun et al. in 2016
KU221265	Russia	Orloff		Data was published only in GenBank by Oyun et al. in 2016
LC146470	Laos	Khawkeut district, Nonghene village	native chicken	Osman et al., 2014	10.2141/jpsa.0130190
LC146469	Laos	Khawkeut district, Thougpei village	native chicken	Osman et al., 2014	10.2141/jpsa.0130190
LC146468	Laos	Xieng khuang province, Khan district	native chicken	Osman et al., 2014	10.2141/jpsa.0130190
LC146467	Laos	Vientian Prefecture, Namsuang state farm	native chicken	Osman et al., 2014	10.2141/jpsa.0130190
LC146466	Laos	Vientian Prefecture, Namsuang state farm	native chicken	Osman et al., 2014	10.2141/jpsa.0130190
LC146465	Cambodia	Kampot Province, Kampong district"	red junglefowl	Osman et al., 2014	10.2141/jpsa.0130190
LC146464	Cambodia	Takeo Province, Phnom Tamao Zoo	red junglefowl	Osman et al., 2014	10.2141/jpsa.0130190
LC146463	Cambodia	Takeo Province, Phnom Tamao Zoo	red junglefowl	Osman et al., 2014	10.2141/jpsa.0130190
LC146462	Cambodia	Takeo Province, Phnom Tamao Zoo	red junglefowl	Osman et al., 2014	10.2141/jpsa.0130190
LC146461	Cambodia	Takeo Province, Phnom Tamao Zoo	red junglefowl	Osman et al., 2014	10.2141/jpsa.0130190
LC146460	Cambodia	Takeo Province, Phnom Tamao Zoo	red junglefowl	Osman et al., 2014	10.2141/jpsa.0130190
LC146459	Cambodia	Takeo Province, Phnom Tamao Zoo	red junglefowl	Osman et al., 2014	10.2141/jpsa.0130190
LC146458	Cambodia	Takeo Province, Phnom Tamao Zoo	red junglefowl	Osman et al., 2014	10.2141/jpsa.0130190
LC146457	Cambodia	Takeo Province, Phnom Tamao Zoo	red junglefowl	Osman et al., 2014	10.2141/jpsa.0130190
LC146456	Cambodia	Takeo Province, Phnom Tamao Zoo	red junglefowl	Osman et al., 2014	10.2141/jpsa.0130190
LC146455	Cambodia	Takeo Province, Phnom Tamao Zoo	red junglefowl	Osman et al., 2014	10.2141/jpsa.0130190
LC146454	Cambodia	Takeo Province, Phnom Tamao Zoo	red junglefowl	Osman et al., 2014	10.2141/jpsa.0130190
LC146453	Cambodia	Takeo Province, Phnom Tamao Zoo	red junglefowl	Osman et al., 2014	10.2141/jpsa.0130190
LC146452	Myanmar	Sagain division, Kalay	red junglefowl	Osman et al., 2014	10.2141/jpsa.0130190
LC146451	Myanmar	Mon state, Mawlamyne	red junglefowl	Osman et al., 2014	10.2141/jpsa.0130190
LC146450	Myanmar	Bago division, Pyay	red junglefowl	Osman et al., 2014	10.2141/jpsa.0130190
LC146449	Myanmar	Bago division, Pyay	red junglefowl	Osman et al., 2014	10.2141/jpsa.0130190
LC146448	Myanmar	Bago division, Pyay	red junglefowl	Osman et al., 2014	10.2141/jpsa.0130190
LC146447	Myanmar	Shan state, Lashio	red junglefowl	Osman et al., 2014	10.2141/jpsa.0130190
KT596807	Iran		West Azerbaijan (IRWA)	Meydan et al., 2016	10.5713/ajas.15.1060
KT596806	Iran		West Azerbaijan (IRWA)	Meydan et al., 2016	10.5713/ajas.15.1060
KT596805	Iran		West Azerbaijan (IRWA)	Meydan et al., 2016	10.5713/ajas.15.1060
KT596804	Iran		West Azerbaijan (IRWA)	Meydan et al., 2016	10.5713/ajas.15.1060
KT596803	Iran		Lary (IRLR)	Meydan et al., 2016	10.5713/ajas.15.1060
KT596802	Iran		Lary (IRLR)	Meydan et al., 2016	10.5713/ajas.15.1060
KT596801	Iran		Lary (IRLR)	Meydan et al., 2016	10.5713/ajas.15.1060
KT596800	Iran		Lary (IRLR)	Meydan et al., 2016	10.5713/ajas.15.1060
KT596799	Iran		New Hampshire (IRNH)	Meydan et al., 2016	10.5713/ajas.15.1060
KT596798	Iran		New Hampshire (IRNH)	Meydan et al., 2016	10.5713/ajas.15.1060
KT596797	Iran			Meydan et al., 2016	10.5713/ajas.15.1060
KT596796	Iran		Black Marandy (IRBM)	Meydan et al., 2016	10.5713/ajas.15.1060
KT596795	Iran		Black Marandy (IRBM)	Meydan et al., 2016	10.5713/ajas.15.1060
KT596794	Iran			Meydan et al., 2016	10.5713/ajas.15.1060
KT596793	Iran			Meydan et al., 2016	10.5713/ajas.15.1060
KT596792	Turkey		Gerze (TRG)	Meydan et al., 2016	10.5713/ajas.15.1060
KT596791	Turkey		Gerze (TRG)	Meydan et al., 2016	10.5713/ajas.15.1060
KT596790	Turkey		Denizli (TRD)	Meydan et al., 2016	10.5713/ajas.15.1060
KT596789	identical sequence found in Turkish and Iranian_x000D_			Meydan et al., 2016	10.5713/ajas.15.1060
KT853016	Indonesia	West Java	STL	Ulfah et al., 2015	10.3923/ijps.2015.615.621
KT853015	Indonesia	Center Java	KPGjg	Ulfah et al., 2015	10.3923/ijps.2015.615.621
KT853014	Indonesia	East Java	KPGjt	Ulfah et al., 2015	10.3923/ijps.2015.615.621
KT853013	Indonesia	South Sulawesi	KPGsl	Ulfah et al., 2015	10.3923/ijps.2015.615.621
KT853012	Indonesia	East Java	KPGjt	Ulfah et al., 2015	10.3923/ijps.2015.615.621
KT853011	Indonesia	West Java	KPGjb	Ulfah et al., 2015	10.3923/ijps.2015.615.621
KT853010	Indonesia	West Java	KPGjb	Ulfah et al., 2015	10.3923/ijps.2015.615.621
KT853009	Indonesia	Centre Java	KDp	Ulfah et al., 2015	10.3923/ijps.2015.615.621
KT853008	Indonesia	West Java	ARS	Ulfah et al., 2015	10.3923/ijps.2015.615.621
KT853007	Indonesia	West Java	ARS	Ulfah et al., 2015	10.3923/ijps.2015.615.621
KT853006	Indonesia	West Java	ARG	Ulfah et al., 2015	10.3923/ijps.2015.615.621
KT853005	Indonesia	West Java	ARG	Ulfah et al., 2015	10.3923/ijps.2015.615.621
KT853004	Indonesia	West Java	ARS	Ulfah et al., 2015	10.3923/ijps.2015.615.621
KT853003	Indonesia	East Java	ARG	Ulfah et al., 2015	10.3923/ijps.2015.615.621
KT853002	Indonesia	East Java	ARG	Ulfah et al., 2015	10.3923/ijps.2015.615.621
KT853001	Indonesia	West Java	ARG	Ulfah et al., 2015	10.3923/ijps.2015.615.621
KT853000	Indonesia	East Java	ARG	Ulfah et al., 2015	10.3923/ijps.2015.615.621
KR536177	Indonesia	North Sumatera	walik	Ulfah et al., 2015	10.3923/ijps.2015.615.621
KR536176	Indonesia	North Sumatera	walik	Ulfah et al., 2015	10.3923/ijps.2015.615.621
KR536175	Indonesia	East Java	walik	Ulfah et al., 2015	10.3923/ijps.2015.615.621
KR536174	Indonesia	West Java	walik	Ulfah et al., 2015	10.3923/ijps.2015.615.621
KR536173	Indonesia	West Java	walik	Ulfah et al., 2015	10.3923/ijps.2015.615.621
KR536172	Indonesia	West Java	walik	Ulfah et al., 2015	10.3923/ijps.2015.615.621
KR536171	Indonesia	East Java	walik	Ulfah et al., 2015	10.3923/ijps.2015.615.621
KR536170	Indonesia	West Java	walik	Ulfah et al., 2015	10.3923/ijps.2015.615.621
KR536169	Indonesia	Lampung	walik	Ulfah et al., 2015	10.3923/ijps.2015.615.621
KR536168	Indonesia	Lampung	walik	Ulfah et al., 2015	10.3923/ijps.2015.615.621
KR536167	Indonesia	North Sumatera	sumatera	Ulfah et al., 2015	10.3923/ijps.2015.615.621
KR536166	Indonesia	North Sumatera	sumatera	Ulfah et al., 2015	10.3923/ijps.2015.615.621
KR536165	Indonesia	North Sumatera	sumatera	Ulfah et al., 2015	10.3923/ijps.2015.615.621
KR536164	Indonesia	North Sumatera	sumatera	Ulfah et al., 2015	10.3923/ijps.2015.615.621
KR536163	Indonesia	West Sumatera	sumatera	Ulfah et al., 2015	10.3923/ijps.2015.615.621
KR536162	Indonesia	West Sumatera	sumatera	Ulfah et al., 2015	10.3923/ijps.2015.615.621
KR536161	Indonesia	North Sumatera	sumatera	Ulfah et al., 2015	10.3923/ijps.2015.615.621
KR536160	Indonesia	North Sumatera	sumatera	Ulfah et al., 2015	10.3923/ijps.2015.615.621
KR536159	Indonesia	West Java	pelung	Ulfah et al., 2015	10.3923/ijps.2015.615.621
KR536158	Indonesia	West Java	pelung	Ulfah et al., 2015	10.3923/ijps.2015.615.621
KR536157	Indonesia	West Java	pelung	Ulfah et al., 2015	10.3923/ijps.2015.615.621
KR536156	Indonesia	West Java	pelung	Ulfah et al., 2015	10.3923/ijps.2015.615.621
KR536155	Indonesia	West Java	pelung	Ulfah et al., 2015	10.3923/ijps.2015.615.621
KR536154	Indonesia	West Java	pelung	Ulfah et al., 2015	10.3923/ijps.2015.615.621
KR536153	Indonesia	West Java	pelung	Ulfah et al., 2015	10.3923/ijps.2015.615.621
KR536152	Indonesia	West Java	pelung	Ulfah et al., 2015	10.3923/ijps.2015.615.621
KR536151	Indonesia	West Java	pelung	Ulfah et al., 2015	10.3923/ijps.2015.615.621
KR536150	Indonesia	West Java	pelung	Ulfah et al., 2015	10.3923/ijps.2015.615.621
KR536149	Indonesia	West Java	pelung	Ulfah et al., 2015	10.3923/ijps.2015.615.621
KR536148	Indonesia	West Java	pelung	Ulfah et al., 2015	10.3923/ijps.2015.615.621
KR536147	Indonesia	West Java	pelung	Ulfah et al., 2015	10.3923/ijps.2015.615.621
KR536146	Indonesia	West Java	pelung	Ulfah et al., 2015	10.3923/ijps.2015.615.621
KR536145	Indonesia	West Java	pelung	Ulfah et al., 2015	10.3923/ijps.2015.615.621
KR536144	Indonesia	West Java	pelung	Ulfah et al., 2015	10.3923/ijps.2015.615.621
KR536143	Indonesia	West Java	pelung	Ulfah et al., 2015	10.3923/ijps.2015.615.621
KR536142	Indonesia	West Java	pelung	Ulfah et al., 2015	10.3923/ijps.2015.615.621
KR536141	Indonesia	West Java	pelung	Ulfah et al., 2015	10.3923/ijps.2015.615.621
KR536140	Indonesia	West Java	pelung	Ulfah et al., 2015	10.3923/ijps.2015.615.621
KR536139	Indonesia	West Java	pelung	Ulfah et al., 2015	10.3923/ijps.2015.615.621
KR536138	Indonesia	West Java	pelung	Ulfah et al., 2015	10.3923/ijps.2015.615.621
KR536137	Indonesia	East Kalimantan	nunukan	Ulfah et al., 2015	10.3923/ijps.2015.615.621
KR536136	Indonesia	East Kalimantan	nunukan	Ulfah et al., 2015	10.3923/ijps.2015.615.621
KR536135	Indonesia	East Kalimantan	nunukan	Ulfah et al., 2015	10.3923/ijps.2015.615.621
KR536134	Indonesia	East Kalimantan	nunukan	Ulfah et al., 2015	10.3923/ijps.2015.615.621
KR536133	Indonesia	East Kalimantan	nunukan	Ulfah et al., 2015	10.3923/ijps.2015.615.621
KR536132	Indonesia	East Kalimantan	nunukan	Ulfah et al., 2015	10.3923/ijps.2015.615.621
KR536131	Indonesia	East Kalimantan	nunukan	Ulfah et al., 2015	10.3923/ijps.2015.615.621
KR536130	Indonesia	East Kalimantan	nunukan	Ulfah et al., 2015	10.3923/ijps.2015.615.621
KR536129	Indonesia	East Kalimantan	nunukan	Ulfah et al., 2015	10.3923/ijps.2015.615.621
KR536128	Indonesia	East Kalimantan	nunukan	Ulfah et al., 2015	10.3923/ijps.2015.615.621
KR536127	Indonesia	North Sumatera	kampung	Ulfah et al., 2015	10.3923/ijps.2015.615.621
KR536126	Indonesia	West Java	kampung	Ulfah et al., 2015	10.3923/ijps.2015.615.621
KR536125	Indonesia	West Java	kampung	Ulfah et al., 2015	10.3923/ijps.2015.615.621
KR536124	Indonesia	West Java	kampung	Ulfah et al., 2015	10.3923/ijps.2015.615.621
KR536123	Indonesia	West Java	kampung	Ulfah et al., 2015	10.3923/ijps.2015.615.621
KR536122	Indonesia	West Java	kampung	Ulfah et al., 2015	10.3923/ijps.2015.615.621
KR536121	Indonesia	West Java	kampung	Ulfah et al., 2015	10.3923/ijps.2015.615.621
KR536120	Indonesia	West Java	kampung	Ulfah et al., 2015	10.3923/ijps.2015.615.621
KR536119	Indonesia	West Java	kampung	Ulfah et al., 2015	10.3923/ijps.2015.615.621
KR536118	Indonesia	West Java	kampung	Ulfah et al., 2015	10.3923/ijps.2015.615.621
KR536117	Indonesia	East Java	kampung	Ulfah et al., 2015	10.3923/ijps.2015.615.621
KR536116	Indonesia	East Java	kampung	Ulfah et al., 2015	10.3923/ijps.2015.615.621
KR536115	Indonesia	East Java	kampung	Ulfah et al., 2015	10.3923/ijps.2015.615.621
KR536114	Indonesia	West Java	kampung	Ulfah et al., 2015	10.3923/ijps.2015.615.621
KR536113	Indonesia	West Java	kampung	Ulfah et al., 2015	10.3923/ijps.2015.615.621
KR536112	Indonesia	West Java	kampung	Ulfah et al., 2015	10.3923/ijps.2015.615.621
KR536111	Indonesia	West Java	kampung	Ulfah et al., 2015	10.3923/ijps.2015.615.621
KR536110	Indonesia	West Java	kampung	Ulfah et al., 2015	10.3923/ijps.2015.615.621
KR536109	Indonesia	West Java	kampung	Ulfah et al., 2015	10.3923/ijps.2015.615.621
KR536108	Indonesia	West Java	kampung	Ulfah et al., 2015	10.3923/ijps.2015.615.621
KR536107	Indonesia	West Java	kampung	Ulfah et al., 2015	10.3923/ijps.2015.615.621
KR536106	Indonesia	Lampung	kampung	Ulfah et al., 2015	10.3923/ijps.2015.615.621
[truncated: 4,531 more rows]
[truncated: 1 more columns]

## Sheet: Table S4
Table S4. Accession number of D-loop sequences identified in the present study.
Category	Breed/Population	Sequence name	Accession No.	Haplotype	Origin
Japanese indigenous chicken	Aidu-Jidori	AJI_JIC0762	LC575217	Hap_1	Fukushima	FPLES
		AJI_JIC0763	LC575218	Hap_1	Fukushima	FPLES
		AJI_JIC0764	LC575219	Hap_1	Fukushima	FPLES
	Chabo	CHB_JIC0172	LC575220	Hap_2	Fukushima	Fukushima1
		CHB_JIC0174	LC575221	Hap_3	Kanagawa	Kanagawa1
		CHB_JIC0647	LC575222	Hap_2	Mie	Mie1
		CHB_JIC0649	LC575223	Hap_3	Fukushima	Fukushima2
		CHB_JIC0651	LC575224	Hap_4	Fukushima	Fukushima2
		CHB_JIC0653	LC575225	Hap_5	Fukushima	Fukushima2
		CHB_JIC0654	LC575226	Hap_6	Fukushima	Fukushima2
		CHB_JIC0655	LC575227	Hap_7	Fukushima	Fukushima2
		CHB_JIC0656	LC575228	Hsp_8	Fukushima	Fukushima2
		CHB_JIC0657	LC575229	Hap_7	Fukushima	Fukushima2
		CHB_JIC0658	LC575230	Hap_7	Fukushima	Fukushima2
		CHB_JIC0659	LC575231	Hap_3	Fukushima	Fukushima2
		CHB_JIC0660	LC575232	Hap_2	Fukushima	Fukushima2
		CHB_JIC0661	LC575233	Hap_3	Fukushima	Fukushima2
		CHB_JIC0662	LC575234	Hap_3	Fukushima	Fukushima2
		CHB_JIC0666	LC575235	Hap_3	Fukushima	Fukushima3
		CHB_JIC0667	LC575236	Hap_2	Fukushima	Fukushima3
		CHB_JIC0668	LC575237	Hap_7	Fukushima	Fukushima3
		CHB_JIC0669	LC575238	Hap_4	Fukushima	Fukushima3
		CHB_JIC0671	LC575239	Hap_4	Fukushima	Fukushima3
		CHB_JIC0672	LC575240	Hap_4	Fukushima	Fukushima3
		CHB_JIC0674	LC575241	Hap_4	Fukushima	Fukushima3
		CHB_JIC0675	LC575242	Hap_9	Fukushima	Fukushima3
		CHB_JIC0676	LC575243	Hap_9	Fukushima	Fukushima3
		CHB_JIC0677	LC575244	Hap_5	Fukushima	Fukushima3
		CHB_JIC0678	LC575245	Hap_5	Fukushima	Fukushima3
		CHB_JIC0679	LC575246	Hap_3	Kanagawa	Kanagawa1
		CHB_JIC0680	LC575247	Hap_3	Kanagawa	Kanagawa1
		CHB_JIC0681	LC575248	Hap_3	Kanagawa	Kanagawa2
		CHB_JIC0682	LC575249	Hap_3	Kanagawa	Kanagawa2
		CHB_JIC0683	LC575250	Hap_4	Kanagawa	Kanagawa2
		CHB_JIC0684	LC575251	Hap_3	Kanagawa	Kanagawa2
		CHB_JIC0685	LC575252	Hap_3	Kanagawa	Kanagawa3
		CHB_JIC0686	LC575253	Hap_3	Kanagawa	Kanagawa3
		CHB_JIC0687	LC575254	Hap_3	Hiroshima	Hiroshima1
		CHB_JIC0688	LC575255	Hap_3	Hiroshima	Hiroshima1
		CHB_JIC0689	LC575256	Hap_4	Yamaguchi	Yamaguchi
		CHB_JIC0690	LC575257	Hap_4	Yamaguchi	Yamaguchi
		CHB_JIC0691	LC575258	Hap_4	Yamaguchi	Yamaguchi
		CHB_JIC0692	LC575259	Hap_4	Yamaguchi	Yamaguchi
		CHB_JIC0693	LC575260	Hap_3	Yamaguchi	Yamaguchi
		CHB_JIC0694	LC575261	Hap_3	Yamaguchi	Yamaguchi
		CHB_JIC0695	LC575262	Hap_4	Yamaguchi	Yamaguchi
		CHB_JIC0696	LC575263	Hap_10	Yamaguchi	Yamaguchi
		CHB_JIC0697	LC575264	Hap_3	Yamaguchi	Yamaguchi
		CHB_JIC0698	LC575265	Hap_3	Yamaguchi	Yamaguchi
		CHB_JIC0699	LC575266	Hap_3	Yamaguchi	Yamaguchi
		CHB_JIC0700	LC575267	Hap_3	Yamaguchi	Yamaguchi
		CHB_JIC0701	LC575268	Hap_4	Yamaguchi	Yamaguchi
		CHB_JIC0702	LC575269	Hap_4	Yamaguchi	Yamaguchi
		CHB_JIC0703	LC575270	Hap_3	Yamaguchi	Yamaguchi
		CHB_JIC0704	LC575271	Hap_4	Yamaguchi	Yamaguchi
		CHB_JIC0705	LC575272	Hap_9	Yamaguchi	Yamaguchi
		CHB_JIC0706	LC575273	Hap_9	Yamaguchi	Yamaguchi
		CHB_JIC0708	LC575274	Hap_10	Yamaguchi	Yamaguchi
		CHB_JIC0710	LC575275	Hap_4	Hiroshima	Hiroshima2
		CHB_JIC0711	LC575276	Hap_3	Hiroshima	Hiroshima3
		CHB_JIC0712	LC575277	Hap_3	Ibaraki	IPLES
		CHB_JIC0713	LC575278	Hap_3	Ibaraki	IPLES
		CHB_JIC0714	LC575279	Hap_11	Aomori	AZES
		CHB_JIC0718	LC575280	Hap_3	Shimane	Shimane1
		CHB_JIC0719	LC575281	Hap_4	Shimane	Shimane1
		CHB_JIC0721	LC575282	Hap_12	Shimane	Shimane2
		CHB_JIC0726	LC575283	Hap_4	unknown
	Chahn	CHN_JIC0037	LC575284	Hap_13	Okinawa	Okinawa
		CHN_JIC0038	LC575285	Hap_13	Okinawa	Okinawa
		CHN_JIC0039	LC575286	Hap_13	Okinawa	Okinawa
		CHN_JIC0040	LC575287	Hap_13	Okinawa	Okinawa
		CHN_JIC0041	LC575288	Hap_7	Okinawa	Okinawa
		CHN_JIC0042	LC575289	Hap_13	Okinawa	Okinawa
		CHN_JIC0043	LC575290	Hap_13	Okinawa	Okinawa
		CHN_JIC0044	LC575291	Hap_13	Okinawa	Okinawa
		CHN_JIC0046	LC575292	Hap_14	Okinawa	Okinawa
		CHN_JIC0047	LC575293	Hap_13	Okinawa	Okinawa
		CHN_JIC0048	LC575294	Hap_13	Okinawa	Okinawa
		CHN_JIC0050	LC575295	Hap_13	Okinawa	Okinawa
		CHN_JIC0051	LC575296	Hap_13	Okinawa	Okinawa
		CHN_JIC0052	LC575297	Hap_13	Okinawa	Okinawa
		CHN_JIC0053	LC575298	Hap_13	Okinawa	Okinawa
		CHN_JIC0054	LC575299	Hap_14	Okinawa	Okinawa
		CHN_JIC0055	LC575300	Hap_13	Okinawa	Okinawa
		CHN_JIC0057	LC575301	Hap_7	Okinawa	Okinawa
		CHN_JIC0058	LC575302	Hap_7	Okinawa	Okinawa
		CHN_JIC0060	LC575303	Hap_13	Okinawa	Okinawa
		CHN_JIC0177	LC575304	Hap_13	Osaka	Osaka
	Echigo Nankin	ENK_JIC0018	LC575305	Hap_3	Hiroshima	Hiroshima University
	Gifu-Jidori	GJI_JIC0765	LC575306	Hap_15	Ibaraki	IPLES
		GJI_JIC0766	LC575307	Hap_15	Ibaraki	IPLES
		GJI_JIC0767	LC575308	Hap_15	Ibaraki	IPLES
		GJI_JIC0768	LC575309	Hap_15	Gifu	GPLRI
		GJI_JIC0769	LC575310	Hap_4	Gifu	GPLRI
		GJI_JIC0773	LC575311	Hap_4	Hiroshima	Hiroshima University
		GJI_JIC0774	LC575312	Hap_15	Fukuoka	Fukuoka1
		GJI_JIC0775	LC575313	Hap_4	Fukuoka	Fukuoka1
		GJI_JIC0777	LC575314	Hap_15	Fukuoka	Fukuoka1
	Hinai-dori	HNI_JIC0036	LC575315	Hap_16	unknown	unknown
		HNI_JIC0260	LC575316	Hap_9	Fukushima	Fukushima4
		HNI_JIC0262	LC575317	Hap_9	Fukushima	Fukushima4
		HNI_JIC0360	LC575318	Hap_17	Akita	APLES
		HNI_JIC0361	LC575319	Hap_17	Akita	APLES
		HNI_JIC0362	LC575320	Hap_16	Akita	APLES
		HNI_JIC0363	LC575321	Hap_16	Akita	APLES
		HNI_JIC0364	LC575322	Hap_16	Akita	APLES
		HNI_JIC0365	LC575323	Hap_16	Akita	APLES
		HNI_JIC0366	LC575324	Hap_17	Akita	APLES
		HNI_JIC0367	LC575325	Hap_16	Akita	APLES
		HNI_JIC0368	LC575326	Hap_16	Akita	APLES
		HNI_JIC0369	LC575327	Hap_1	Akita	APLES
		HNI_JIC0370	LC575328	Hap_10	Tokyo	TUA
		HNI_JIC0371	LC575329	Hap_2	Tokyo	TUA
		HNI_JIC0372	LC575330	Hap_10	Tokyo	TUA
		HNI_JIC0373	LC575331	Hap_10	Tokyo	TUA
		HNI_JIC0374	LC575332	Hap_14	Tokyo	TUA
		HNI_JIC0375	LC575333	Hap_16	Yamaguchi	Yamaguchi
		HNI_JIC0376	LC575334	Hap_16	Yamaguchi	Yamaguchi
		HNI_JIC0377	LC575335	Hap_16	Yamaguchi	Yamaguchi
		HNI_JIC0589	LC575336	Hap_16	Aomori	AZES
		HNI_JIC0590	LC575337	Hap_16	Aomori	AZES
		HNI_5982	LC575338	Hap_2	Hiroshima	Hiroshima University
		HNI_5984	LC575339	Hap_2	Hiroshima	Hiroshima University
		HNI_5985	LC575340	Hap_2	Hiroshima	Hiroshima University
		HNI_5986	LC575341	Hap_2	Hiroshima	Hiroshima University
		HNI_5987	LC575342	Hap_2	Hiroshima	Hiroshima University
		HNI_5988	LC575343	Hap_2	Hiroshima	Hiroshima University
		HNI_5992	LC575344	Hap_2	Hiroshima	Hiroshima University
	Iwate-JIdori	IJI_JIC0742	LC575345	Hap_2	Iwate	IPAHES
		IJI_JIC0745	LC575346	Hap_2	Iwate	IPAHES
		IJI_JIC0746	LC575347	Hap_2	Iwate	IPAHES
		IJI_JIC0747	LC575348	Hap_2	Iwate	IPAHES
	Jitokko	JTK_14	LC575349	Hap_17	Hiroshima	Hiroshima1
		JTK_JIC0009	LC575350	Hap_13	Hiroshima	Hiroshima University
		JTK_JIC0021	LC575351	Hap_17	Hiroshima	Hiroshima University
		JTK_JIC0022	LC575352	Hap_17	Hiroshima	Hiroshima University
		JTK_JIC0023	LC575353	Hap_4	Hiroshima	Hiroshima University
		JTK_JIC0024	LC575354	Hap_17	Hiroshima	Hiroshima University
		JTK_JIC0026	LC575355	Hap_13	Hiroshima	Hiroshima University
		JTK_JIC0182	LC575356	Hap_9	Osaka	Osaka
		JTK_JIC0184	LC575357	Hap_4	Osaka	Osaka
		JTK_JIC0404	LC575358	Hap_4	Miyazaki	Miyazaki
		JTK_JIC0405	LC575359	Hap_4	Miyazaki	Miyazaki
		JTK_JIC0407	LC575360	Hap_4	Kagoshima	Kagoshima
		JTK_JIC0408	LC575361	Hap_4	Kagoshima	Kagoshima
		JTK_JIC0414	LC575362	Hap_4	Yamaguchi	Yamaguchi
		JTK_JIC0418	LC575363	Hap_4	Hiroshima	Hiroshima2
	Kwachi-Yakko	KWC_JIC0187	LC575364	Hap_4	Osaka	Osaka
		KWC_JIC0188	LC575365	Hap_4	Osaka	Osaka
		KWC_JIC0238	LC575366	Hap_4	Mie	Mie2
		KWC_JIC0242	LC575367	Hap_4	Mie	Mie2
		KWC_JIC0317	LC575368	Hap_4	Mie	TUA
		KWC_JIC0318	LC575369	Hap_4	Mie	TUA
		KWC_JIC0320	LC575370	Hap_4	Hiroshima	Hiroshima2
		KWC_JIC0322	LC575371	Hap_11	Ibaraki	IPLES
		KWC_JIC0323	LC575372	Hap_11	Ibaraki	IPLES
		KWC_JIC0324	LC575373	Hap_11	Ibaraki	IPLES
		KWC_JIC0325	LC575374	Hap_4	Mie	Mie3
		KWC_JIC0326	LC575375	Hap_4	Mie	Mie3
		KWC_JIC0327	LC575376	Hap_4	Mie	Mie3
		KWC_JIC0328	LC575377	Hap_4	Mie	Mie3
		KWC_JIC0329	LC575378	Hap_4	Mie	Mie3
		KWC_JIC0330	LC575379	Hap_4	Mie	Mie3
	Kinpa	KNP_JIC166	LC575380	Hap_18	Fukushima	Fukushima4
		KNP_JIC167	LC575381	Hap_18	Fukushima	Fukushima4
		KNP_JIC168	LC575382	Hap_18	Fukushima	Fukushima4
		KNP_JIC169	LC575383	Hap_18	Fukushima	Fukushima4
	Koeyoshi	KYS_JIC0033	LC575384	Hap_17	unknown
		KYS_JIC0034	LC575385	Hap_17	unknown
		KYS_JIC0035	LC575386	Hap_17	unknown
		KYS_JIC0197	LC575387	Hap_2	Osaka	Osaka
		KYS_JIC0198	LC575388	Hap_2	Osaka	Osaka
		KYS_JIC0199	LC575389	Hap_14	Osaka	Osaka
		KYS_JIC0380	LC575390	Hap_20	Aomori	Aomori
		KYS_JIC0382	LC575391	Hap_20	Aomori	Aomori
		KYS_JIC0385	LC575392	Hap_20	Aomori	Aomori
		KYS_JIC0388	LC575393	Hap_20	Aomori	Aomori
		KYS_JIC0391	LC575394	Hap_20	Aomori	Aomori
		KYS_JIC0395	LC575395	Hap_2	Tokyo	TUA
		KYS_JIC0396	LC575396	Hap_20	Tokyo	TUA
		KYS_JIC0587	LC575397	Hap_17	Yamaguchi	Yamaguchi
		KYS_JIC0588	LC575398	Hap_17	Yamaguchi	Yamaguchi
	Ko-Shamo	KSM_1	LC575399	Hap_9	Hiroshima	Hiroshima University
		KSM_2	LC575400	Hap_9	Hiroshima	Hiroshima University
		KSM_3	LC575401	Hap_4	Hiroshima	Hiroshima University
		KSM_4	LC575402	Hap_4	Hiroshima	Hiroshima University
		KSM_5142	LC575403	Hap_3	Hiroshima	Hiroshima University
		KSM_5352	LC575404	Hap_3	Hiroshima	Hiroshima University
		KSM_5374	LC575405	Hap_3	Hiroshima	Hiroshima University
		KSM_5763	LC575406	Hap_4	Hiroshima	Hiroshima University
		KSM_5765	LC575407	Hap_4	Hiroshima	Hiroshima University
		KSM_5766	LC575408	Hap_3	Hiroshima	Hiroshima University
		KSM_5770	LC575409	Hap_4	Hiroshima	Hiroshima University
		KSM_6	LC575410	Hap_4	Hiroshima	Hiroshima University
		KSM_6284	LC575411	Hap_4	Hiroshima	Hiroshima University
		KSM_7683	LC575412	Hap_4	Hiroshima	Hiroshima University
		KSM_7684	LC575413	Hap_4	Hiroshima	Hiroshima University
		KSM_7686	LC575414	Hap_3	Hiroshima	Hiroshima University
		KSM_7687	LC575415	Hap_4	Hiroshima	Hiroshima University
		KSM_8	LC575416	Hap_9	Hiroshima	Hiroshima University
		KSM_LATE	LC575417	Hap_4	Hiroshima	Hiroshima University
	Kumamoto	KMM_1	LC575418	Hap_1	Kumamoto	KLES
		KMM_2	LC575419	Hap_1	Kumamoto	KLES
		KMM_3	LC575420	Hap_1	Kumamoto	KLES
		KMM_4	LC575421	Hap_1	Kumamoto	KLES
		KMM_5	LC575422	Hap_1	Kumamoto	KLES
		KMM_7	LC575423	Hap_1	Kumamoto	KLES
		KMM_8	LC575424	Hap_1	Kumamoto	KLES
		KMM_9	LC575425	Hap_1	Kumamoto	KLES
		KMM_14	LC575426	Hap_1	Kumamoto	KLES
		KMM_15	LC575427	Hap_1	Kumamoto	KLES
		KMM_27	LC575428	Hap_1	Kumamoto	KLES
		KMM_28	LC575429	Hap_1	Kumamoto	KLES
		KMM_29	LC575430	Hap_1	Kumamoto	KLES
	Kureko-dori	KRK_1	LC575431	Hap_12	Kumamoto	Kumamoto
		KRK_3	LC575432	Hap_12	Kumamoto	Kumamoto
		KRK_4	LC575433	Hap_12	Kumamoto	Kumamoto
		KRK_5	LC575434	Hap_19	Kumamoto	Kumamoto
		KRK_6	LC575435	Hap_12	Kumamoto	Kumamoto
		KRK_7	LC575436	Hap_6	Kumamoto	Kumamoto
		KRK_8	LC575437	Hap_6	Kumamoto	Kumamoto
		KRK_9	LC575438	Hap_6	Kumamoto	Kumamoto
		KRK_10	LC575439	Hap_12	Kumamoto	Kumamoto
		KRK_11	LC575440	Hap_19	Kumamoto	Kumamoto
		KRK_12	LC575441	Hap_6	Kumamoto	Kumamoto
		KRK_13	LC575442	Hap_12	Kumamoto	Kumamoto
		KRK_14	LC575443	Hap_6	Kumamoto	Kumamoto
		KRK_15	LC575444	Hap_6	Kumamoto	Kumamoto
		KRK_16	LC575445	Hap_10	Kumamoto	Kumamoto
		KRK_17	LC575446	Hap_6	Kumamoto	Kumamoto
		KRK_18	LC575447	Hap_6	Kumamoto	Kumamoto
		KRK_20	LC575448	Hap_6	Kumamoto	Kumamoto
		KRK_21	LC575449	Hap_6	Kumamoto	Kumamoto
		KRK_22	LC575450	Hap_6	Kumamoto	Kumamoto
		KRK_23	LC575451	Hap_4	Kumamoto	Kumamoto
		KRK_24	LC575452	Hap_6	Kumamoto	Kumamoto
	Kurokashiwa	KKS_JIC0223	LC575453	Hap_10	Hyogo	Hyogo1
		KKS_JIC0472	LC575454	Hap_10	Hiroshima	Hiroshima1
		KKS_JIC0475	LC575455	Hap_15	Mie	Mie3
		KKS_JIC0476	LC575456	Hap_15	Mie	Mie3
		KKS_JIC0482	LC575457	Hap_9	Yamaguchi	YPLES
		KKS_JIC0484	LC575458	Hap_9	Yamaguchi	YPLES
		KKS_JIC0487	LC575459	Hap_9	Shimane	Shimane3
		KKS_JIC0492	LC575460	Hap_6	Shimane	Shimane4
		KKS_JIC0493	LC575461	Hap_12	Shimane	Shimane5
		KKS_JIC0495	LC575462	Hap_12	Shimane	Shimane5
		KKS_JIC0496	LC575463	Hap_10	Shimane	Shimane1
		KKS_JIC0497	LC575464	Hap_12	Shimane	Shimane1
		KKS_JIC0499	LC575465	Hap_6	Shimane	Shimane2
		KKS_JIC0501	LC575466	Hap_6	Shimane	Shimane2
	Mie-Jidori	MJI_JIC0229	LC575467	Hap_2	Mie	Mie4
		MJI_JIC0236	LC575468	Hap_13	Mie	Mie2
		MJI_JIC0237	LC575469	Hap_10	Mie	Mie2
		MJI_JIC0734	LC575470	Hap_10	Hiroshima	Hiroshima2
		MJI_JIC0735	LC575471	Hap_2	Hiroshima	Hiroshima2
		MJI_JIC0760	LC575472	Hap_10	Mie	Mie3
	Minohiki-dori	MNH_JIC0331	LC575473	Hap_7	Ibaraki	IPLES
		MNH_JIC0332	LC575474	Hap_7	Ibaraki	IPLES
		MNH_JIC0333	LC575475	Hap_7	Ibaraki	IPLES
		MNH_JIC0334	LC575476	Hap_6	Ibaraki	IPLES
		MNH_JIC0335	LC575477	Hap_6	Ibaraki	IPLES
		MNH_JIC0336	LC575478	Hap_6	Ibaraki	IPLES
		MNH_JIC0337	LC575479	Hap_6	Ibaraki	IPLES
		MNH_JIC0338	LC575480	Hap_6	Ibaraki	IPLES
		MNH_JIC0339	LC575481	Hap_6	Ibaraki	IPLES
		MNH_JIC0340	LC575482	Hap_6	Shizuoka	Shizuoka1
		MNH_JIC0341	LC575483	Hap_6	Shizuoka	Shizuoka1
		MNH_JIC0342	LC575484	Hap_2	Shizuoka	Shizuoka1
		MNH_JIC0343	LC575485	Hap_6	Shizuoka	Shizuoka1
		MNH_JIC0344	LC575486	Hap_6	Shizuoka	Shizuoka1
		MNH_JIC0345	LC575487	Hap_6	Shizuoka	Shizuoka1
		MNH_JIC0346	LC575488	Hap_6	Shizuoka	Shizuoka1
		MNH_JIC0347	LC575489	Hap_6	Shizuoka	Shizuoka1
		MNH_JIC0348	LC575490	Hap_6	Shizuoka	Shizuoka1
		MNH_JIC0349	LC575491	Hap_6	Shizuoka	Shizuoka1
		MNH_JIC0350	LC575492	Hap_6	Shizuoka	Shizuoka1
		MNH_JIC0351	LC575493	Hap_6	Shizuoka	Shizuoka1
		MNH_JIC0352	LC575494	Hap_6	Shizuoka	Shizuoka1
		MNH_JIC0353	LC575495	Hap_6	Shizuoka	Shizuoka1
		MNH_JIC0354	LC575496	Hap_6	Shizuoka	Shizuoka1
		MNH_JIC0355	LC575497	Hap_6	Shizuoka	Shizuoka1
		MNH_JIC0356	LC575498	Hap_6	Shizuoka	Shizuoka1
		MNH_JIC0357	LC575499	Hap_6	Shizuoka	Shizuoka1
		MNH_JIC0358	LC575500	Hap_6	Shizuoka	Shizuoka1
		MNH_JIC0359	LC575501	Hap_6	Shizuoka	Shizuoka1
	Nagoya	NGY4_1	LC575502	Hap_6	Hiroshima	Hiroshima University
		NGY4_2	LC575503	Hap_4	Hiroshima	Hiroshima University
		NGY4_2m	LC575504	Hap_4	Hiroshima	Hiroshima University
		NGY4_3m	LC575505	Hap_4	Hiroshima	Hiroshima University
		NGY4_4	LC575506	Hap_22	Hiroshima	Hiroshima University
		NGY4_4m	LC575507	Hap_4	Hiroshima	Hiroshima University
		NGY4_5	LC575508	Hap_4	Hiroshima	Hiroshima University
		NGY4_6	LC575509	Hap_10	Hiroshima	Hiroshima University
		NGY4_7	LC575510	Hap_4	Hiroshima	Hiroshima University
		NGY4_8	LC575511	Hap_4	Hiroshima	Hiroshima University
		NGY4_8m	LC575512	Hap_4	Hiroshima	Hiroshima University
		NGY4_9	LC575513	Hap_4	Hiroshima	Hiroshima University
		NGY4_10	LC575514	Hap_6	Hiroshima	Hiroshima University
		NGY4_11	LC575515	Hap_4	Hiroshima	Hiroshima University
		NGY4_12	LC575516	Hap_21	Hiroshima	Hiroshima University
		NGY4_13	LC575517	Hap_4	Hiroshima	Hiroshima University
		NGY4_14	LC575518	Hap_4	Hiroshima	Hiroshima University
		NGY4_15	LC575519	Hap_4	Hiroshima	Hiroshima University
		NGY4_16	LC575520	Hap_4	Hiroshima	Hiroshima University
		NGY4_1m	LC575521	Hap_6	Hiroshima	Hiroshima University
	Ohiki	OHK_JIC0061	LC575522	Hap_6	Kochi	Kochi
		OHK_JIC0062	LC575523	Hap_6	Kochi	Kochi
		OHK_JIC0064	LC575524	Hap_11	Kochi	Kochi
		OHK_JIC0065	LC575525	Hap_11	Kochi	Kochi
		OHK_JIC0066	LC575526	Hap_6	Kochi	Kochi
		OHK_JIC0067	LC575527	Hap_6	Kochi	Kochi
		OHK_JIC0068	LC575528	Hap_6	Kochi	Kochi
		OHK_JIC0070	LC575529	Hap_6	Kochi	Kochi
		OHK_JIC0071	LC575530	Hap_6	Kochi	Kochi
		OHK_JIC0074	LC575531	Hap_7	Kochi	Kochi
		OHK_JIC0075	LC575532	Hap_7	Kochi	Kochi
		OHK_JIC0078	LC575533	Hap_6	Kochi	Kochi
		OHK_JIC0081	LC575534	Hap_6	Kochi	Kochi
		OHK_JIC0082	LC575535	Hap_6	Kochi	Kochi
		OHK_JIC0084	LC575536	Hap_6	Kochi	Kochi
		OHK_JIC0085	LC575537	Hap_6	Kochi	Kochi
		OHK_JIC0086	LC575538	Hap_11	Kochi	Kochi
		OHK_JIC0191	LC575539	Hap_6	Osaka	Osaka
		OHK_JIC0192	LC575540	Hap_6	Osaka	Osaka
		OHK_JIC0276	LC575541	Hap_6	Shimane	Shimane1
		OHK_JIC0277	LC575542	Hap_6	Shimane	Shimane1
		OHK_JIC0278	LC575543	Hap_6	Shimane	Shimane1
		OHK_JIC0281	LC575544	Hap_6	Shimane	Shimane2
		OHK_JIC0285	LC575545	Hap_2	Kochi	Kochi1
		OHK_JIC0288	LC575546	Hap_2	Kochi	Kochi2
		OHK_JIC0291	LC575547	Hap_6	Kochi	Kochi
	Oh-Shamo	OSM_JIC0098	LC575548	Hap_11	Fukushima	Fukushima1
		OSM_JIC0099	LC575549	Hap_9	Fukushima	Fukushima1
		OSM_JIC0100	LC575550	Hap_9	Fukushima	Fukushima1
		OSM_JIC0101	LC575551	Hap_11	Fukushima	Fukushima1
		OSM_JIC0102	LC575552	Hap_9	Fukushima	Fukushima1
		OSM_JIC0103	LC575553	Hap_11	Fukushima	Fukushima1
		OSM_JIC0105	LC575554	Hap_9	Fukushima	Fukushima1
		OSM_JIC0106	LC575555	Hap_9	Fukushima	Fukushima1
		OSM_JIC0107	LC575556	Hap_17	Fukushima	Fukushima1
		OSM_JIC0108	LC575557	Hap_9	Fukushima	Fukushima1
		OSM_JIC0109	LC575558	Hap_9	Fukushima	Fukushima1
		OSM_JIC0110	LC575559	Hap_9	Fukushima	Fukushima1
		OSM_JIC0111	LC575560	Hap_10	Fukushima	Fukushima1
		OSM_JIC0112	LC575561	Hap_17	Fukushima	Fukushima1
		OSM_JIC0113	LC575562	Hap_11	Fukushima	Fukushima1
		OSM_JIC0114	LC575563	Hap_11	Fukushima	Fukushima1
		OSM_JIC0116	LC575564	Hap_9	Fukushima	Fukushima1
		OSM_JIC0117	LC575565	Hap_9	Fukushima	Fukushima1
		OSM_JIC0118	LC575566	Hap_11	Fukushima	Fukushima1
		OSM_JIC0119	LC575567	Hap_7	Fukushima	Fukushima1
		OSM_JIC0122	LC575568	Hap_10	Fukushima	Fukushima1
		OSM_JIC0123	LC575569	Hap_9	Fukushima	Fukushima1
		OSM_JIC0124	LC575570	Hap_11	Fukushima	Fukushima1
		OSM_JIC0125	LC575571	Hap_9	Fukushima	Fukushima1
		OSM_JIC0126	LC575572	Hap_9	Fukushima	Fukushima1
		OSM_JIC0127	LC575573	Hap_11	Fukushima	Fukushima1
		OSM_JIC0128	LC575574	Hap_9	Fukushima	Fukushima1
		OSM_JIC0129	LC575575	Hap_9	Fukushima	Fukushima1
		OSM_JIC0131	LC575576	Hap_9	Fukushima	Fukushima1
		OSM_JIC0522	LC575577	Hap_4	Kochi	KPLES
		OSM_JIC0523	LC575578	Hap_7	Kochi	KPLES
		OSM_JIC0524	LC575579	Hap_7	Kochi	KPLES
		OSM_JIC0526	LC575580	Hap_7	Hiroshima	Hiroshima University
		OSM_JIC0527	LC575581	Hap_6	Hiroshima	Hiroshima University
		OSM_JIC0528	LC575582	Hap_10	Hiroshima	Hiroshima University
		OSM_JIC0529	LC575583	Hap_7	Hiroshima	Hiroshima University
		OSM_JIC0530	LC575584	Hap_10	Kagoshima	Kagoshima2
		OSM_JIC0532	LC575585	Hap_9	Kagoshima	Kagoshima2
		OSM_JIC0533	LC575586	Hap_3	Kagoshima	Kagoshima2
		OSM_JIC0534	LC575587	Hap_10	Kagoshima	Kagoshima2
		OSM_JIC0535	LC575588	Hap_4	Ehime	Ehime
		OSM_JIC0538	LC575589	Hap_10	Ehime	Ehime
		OSM_1	LC575590	Hap_11	Hiroshima	Hiroshima University
		OSM_2	LC575591	Hap_25	Hiroshima	Hiroshima University
		OSM_3	LC575592	Hap_11	Hiroshima	Hiroshima University
		OSM_4	LC575593	Hap_25	Hiroshima	Hiroshima University
		OSM_5638	LC575594	Hap_6	Hiroshima	Hiroshima University
		OSM_5639	LC575595	Hap_6	Hiroshima	Hiroshima University
		OSM_5640	LC575596	Hap_6	Hiroshima	Hiroshima University
		OSM_5641	LC575597	Hap_9	Hiroshima	Hiroshima University
		OSM_5642	LC575598	Hap_26	Hiroshima	Hiroshima University
		OSM_5643	LC575599	Hap_9	Hiroshima	Hiroshima University
		OSM_5646	LC575600	Hap_9	Hiroshima	Hiroshima University
		OSM_5647	LC575601	Hap_9	Hiroshima	Hiroshima University
		OSM_5650	LC575602	Hap_6	Hiroshima	Hiroshima University
		OSM_5651	LC575603	Hap_6	Hiroshima	Hiroshima University
		OSM_5652	LC575604	Hap_9	Hiroshima	Hiroshima University
		OSM_5699	LC575605	Hap_27	Hiroshima	Hiroshima University
		OSM_5700	LC575606	Hap_27	Hiroshima	Hiroshima University
	Onaga-dori	ONG_JIC0593	LC575607	Hap_6	Kochi	Kochi3
		ONG_JIC0594	LC575608	Hap_23	Kochi	Kochi3
		ONG_JIC0596	LC575609	Hap_6	Kochi	Kochi3
		ONG_JIC0597	LC575610	Hap_6	Kochi	Kochi3
		ONG_JIC0598	LC575611	Hap_6	Kochi	Kochi3
		ONG_JIC0599	LC575612	Hap_6	Kochi	Kochi3
		ONG_JIC0602	LC575613	Hap_6	Kochi	Kochi4
		ONG_JIC0605	LC575614	Hap_6	Kochi	Kochi4
		ONG_JIC0607	LC575615	Hap_6	Kochi	Kochi4
		ONG_JIC0608	LC575616	Hap_6	Kochi	Kochi5
		ONG_JIC0610	LC575617	Hap_6	Kochi	Kochi5
		ONG_JIC0612	LC575618	Hap_4	Kochi	Kochi5
		ONG_JIC0613	LC575619	Hap_6	Kochi	Kochi6
		ONG_JIC0614	LC575620	Hap_6	Kochi	Kochi6
		ONG_JIC0615	LC575621	Hap_6	Kochi	Kochi6
		ONG_JIC0617	LC575622	Hap_6	Kochi	Kochi7
		ONG_JIC0618	LC575623	Hap_6	Kochi	Kochi7
		ONG_JIC0619	LC575624	Hap_6	Kochi	Kochi5
		ONG_JIC0620	LC575625	Hap_6	Kochi	Kochi5
		ONG_JIC0621	LC575626	Hap_6	Kochi	Kochi5
		ONG_JIC0624	LC575627	Hap_6	Kochi	Kochi8
		ONG_JIC0625	LC575628	Hap_4	Kochi	Kochi8
		ONG_JIC0627	LC575629	Hap_6	Kochi	Kochi8
		ONG_JIC0628	LC575630	Hap_24	Kochi	Kochi9
		ONG_JIC0629	LC575631	Hap_6	Kochi	Kochi9
		ONG_JIC0630	LC575632	Hap_6	Kochi	Kochi9
		ONG_JIC0639	LC575633	Hap_6	Kochi	Kochi3
		ONG_JIC0642	LC575634	Hap_6	Kochi	Kochi3
		ONG_JIC0644	LC575635	Hap_6	Kochi	Kochi3
	Ryujin-Jidori	RJI_JIC0778	LC575636	Hap_9	Wakayama	Wakayama1
		RJI_JIC0779	LC575637	Hap_9	Wakayama	Wakayama1
		RJI_JIC0780	LC575638	Hap_9	Wakayama	Wakayama2
		RJI_JIC0782	LC575639	Hap_9	Wakayama	Wakayama3
		RJI_JIC0783	LC575640	Hap_9	Wakayama	Wakayama3
		RJI_JIC0784	LC575641	Hap_9	Wakayama	Wakayama4
		RJI_JIC0785	LC575642	Hap_9	Wakayama	Wakayama4
		RJI_JIC0786	LC575643	Hap_9	Nara	Nara1
		RJI_JIC0787	LC575644	Hap_9	Nara	Nara1
	Sadohige-Jidori	SJI_JIC0001	LC575645	Hap_14	Hiroshima	Hiroshima University
		SJI_JIC0003	LC575646	Hap_14	Hiroshima	Hiroshima University
		SJI_JIC0004	LC575647	Hap_14	Hiroshima	Hiroshima University
		SJI_JIC0005	LC575648	Hap_14	Hiroshima	Hiroshima University
		SJI_JIC0006	LC575649	Hap_14	Hiroshima	Hiroshima University
		SJI_JIC0007	LC575650	Hap_14	Hiroshima	Hiroshima University
		SJI_JIC0015	LC575651	Hap_3	Hiroshima	Hiroshima University
	Satsuma-dori	STM_JIC0180	LC575652	Hap_11	Osaka	Osaka
		STM_JIC0181	LC575653	Hap_10	Osaka	Osaka
		STM_JIC0209	LC575654	Hap_18	Nara	Nara2
		STM_JIC0419	LC575655	Hap_4	Nara	Nara2
		STM_JIC0426	LC575656	Hap_4	Nara	Nara2
		STM_JIC0427	LC575657	Hap_11	Nara	Nara2
		STM_JIC0428	LC575658	Hap_11	Nara	Nara2
		STM_JIC0429	LC575659	Hap_4	Nara	Nara2
		STM_JIC0430	LC575660	Hap_11	Nara	Nara2
		STM_JIC0431	LC575661	Hap_11	Nara	Nara2
		STM_JIC0432	LC575662	Hap_4	Tokyo	Tokyo University of Agriculture
		STM_JIC0434	LC575663	Hap_10	Tokyo	Tokyo University of Agriculture
		STM_JIC0436	LC575664	Hap_4	Tokyo	Tokyo University of Agriculture
		STM_JIC0438	LC575665	Hap_11	Yamaguchi	Yamaguchi
		STM_JIC0439	LC575666	Hap_4	Yamaguchi	Yamaguchi
		STM_JIC0440	LC575667	Hap_11	Yamaguchi	Yamaguchi
		STM_JIC0443	LC575668	Hap_10	Hiroshima	Hiroshima2
		STM_JIC0444	LC575669	Hap_10	Hiroshima	Hiroshima2
	Shokoku	SHK_JIC0029	LC575670	Hap_10	unknown	unknown
		SHK_JIC0030	LC575671	Hap_10	unknown	unknown
		SHK_JIC0031	LC575672	Hap_10	unknown	unknown
		SHK_JIC0189	LC575673	Hap_2	Osaka	Osaka
		SHK_JIC0190	LC575674	Hap_6	Osaka	Osaka
		SHK_JIC0203	LC575675	Hap_2	Hyogo	Hyogo2
		SHK_JIC0208	LC575676	Hap_15	Hiroshima	Hiroshima University
		SHK_JIC0225	LC575677	Hap_2	Mie	Mie4
		SHK_JIC0234	LC575678	Hap_28	Mie	Mie2
		SHK_JIC0559	LC575679	Hap_6	Mie	Mie5
		SHK_JIC0560	LC575680	Hap_6	Mie	Mie5
		SHK_JIC0562	LC575681	Hap_6	Hiroshima	Hiroshima2
		SHK_JIC0563	LC575682	Hap_15	Tokyo	Tokyo University of Agriculture
		SHK_JIC0564	LC575683	Hap_2	Tokyo	Tokyo University of Agriculture
		SHK_JIC0567	LC575684	Hap_2	Mie	Mie3
		SHK_JIC0568	LC575685	Hap_6	Yamaguchi	Yamaguchi
		SHK_JIC0569	LC575686	Hap_2	Yamaguchi	Yamaguchi
		SHK_JIC0571	LC575687	Hap_2	Yamaguchi	Yamaguchi
		SHK_JIC0573	LC575688	Hap_28	Hiroshima	Hiroshima2
		SHK_JIC0574	LC575689	Hap_2	Hiroshima	Hiroshima2
		SHK_JIC0578	LC575690	Hap_2	Hiroshima	Hiroshima University
		SHK_JIC0581	LC575691	Hap_2	Hiroshima	Hiroshima University
		SHK_JIC0582	LC575692	Hap_2	Hiroshima	Hiroshima University
		SHK_JIC0583	LC575693	Hap_2	Hiroshima	Hiroshima University
		SHK_JIC0586	LC575694	Hap_10	Hiroshima	Hiroshima University
	Tokudi-Jidori	TKJ_JIC0748	LC575695	Hap_12	Yamaguchi	Yamaguchi
		TKJ_JIC0749	LC575696	Hap_12	Yamaguchi	Yamaguchi
		TKJ_JIC0788	LC575697	Hap_12	Yamaguchi	Yamaguchi
		TKJ_JIC0789	LC575698	Hap_12	Yamaguchi	Yamaguchi
		TKJ_JIC0790	LC575699	Hap_12	Yamaguchi	Yamaguchi
		TKJ_JIC0791	LC575700	Hap_6	Yamaguchi	Yamaguchi
	Tomaru	TMR_JIC0445	LC575701	Hap_2	Shizuoka	Shizuoka2
		TMR_JIC0447	LC575702	Hap_9	Shizuoka	Shizuoka2
		TMR_JIC0448	LC575703	Hap_9	Shizuoka	Shizuoka2
		TMR_JIC0449	LC575704	Hap_9	Shizuoka	Shizuoka2
		TMR_JIC0450	LC575705	Hap_9	Tokyo	Tokyo University of Agriculture
		TMR_JIC0451	LC575706	Hap_29	Tokyo	Tokyo University of Agriculture
		TMR_JIC0452	LC575707	Hap_9	Tokyo	Tokyo University of Agriculture
		TMR_JIC0456	LC575708	Hap_9	Niigata	NAHES
		TMR_JIC0457	LC575709	Hap_9	Niigata	NAHES
		TMR_JIC0458	LC575710	Hap_30	Niigata	NAHES
		TMR_JIC0459	LC575711	Hap_30	Niigata	NAHES
		TMR_JIC0460	LC575712	Hap_9	Niigata	NAHES
		TMR_JIC0461	LC575713	Hap_9	Niigata	NAHES
		TMR_JIC0465	LC575714	Hap_19	Ibaraki	IPLES
	Tosa-Jidori	TSJ_JIC0195	LC575715	Hap_4	Osaka	Osaka
		TSJ_JIC0273	LC575716	Hap_9	Fukushima	Fukushima4
		TSJ_JIC0729	LC575717	Hap_11	Kochi	Kochi10
		TSJ_JIC0730	LC575718	Hap_11	Kochi	Kochi10
		TSJ_JIC0731	LC575719	Hap_7	Kochi	Kochi
		TSJ_JIC0732	LC575720	Hap_7	Kochi	Kochi
		TSJ_JIC0733	LC575721	Hap_7	Kochi	Kochi
		TSJ_JIC0736	LC575722	Hap_7	Kochi	Kochi1
		TSJ_JIC0737	LC575723	Hap_7	Kochi	Kochi1
		TSJ_JIC0738	LC575724	Hap_7	Kochi	Kochi2
		TSJ_JIC0739	LC575725	Hap_7	Kochi	Kochi2
		TSJ_JIC0740	LC575726	Hap_11	Kochi	Kochi11
		TSJ_JIC0741	LC575727	Hap_11	Kochi	Kochi11
		TSJ_JIC0750	LC575728	Hap_7	Kochi	KPLES
		TSJ_JIC0752	LC575729	Hap_7	Kochi	Kochi1
		TSJ_JIC0753	LC575730	Hap_11	Kochi	Kochi1
	Tosa-kukin	TSK_JIC0178	LC575731	Hap_2	Osaka	Osaka
	Totenko	TTK_JIC0032	LC575732	Hap_2	unknown
		TTK_JIC0132	LC575733	Hap_2	Kochi	Kochi12
		TTK_JIC0133	LC575734	Hap_2	Kochi	Kochi12
		TTK_JIC0134	LC575735	Hap_14	Kochi	Kochi12
		TTK_JIC0135	LC575736	Hap_2	Kochi	Kochi12
		TTK_JIC0138	LC575737	Hap_2	Kochi	Kochi12
		TTK_JIC0139	LC575738	Hap_2	Kochi	Kochi12
		TTK_JIC0141	LC575739	Hap_2	Kochi	Kochi12
		TTK_JIC0142	LC575740	Hap_2	Kochi	Kochi12
		TTK_JIC0144	LC575741	Hap_2	Kochi	Kochi12
		TTK_JIC0145	LC575742	Hap_2	Kochi	Kochi12
		TTK_JIC0146	LC575743	Hap_17	Kochi	Kochi12
		TTK_JIC0147	LC575744	Hap_2	Kochi	Kochi12
		TTK_JIC0150	LC575745	Hap_2	Kochi	Kochi12
		TTK_JIC0151	LC575746	Hap_17	Kochi	Kochi12
		TTK_JIC0154	LC575747	Hap_2	Kochi	Kochi12
		TTK_JIC0157	LC575748	Hap_2	Kochi	Kochi12
		TTK_JIC0158	LC575749	Hap_17	Kochi	Kochi12
		TTK_JIC0160	LC575750	Hap_17	Kochi	Kochi12
		TTK_JIC0194	LC575751	Hap_2	Osaka	Osaka
		TTK_JIC0253	LC575752	Hap_4	Fukushima	Fukushima5
		TTK_JIC0541	LC575753	Hap_4	Mie	Mie5
		TTK_JIC0542	LC575754	Hap_2	Hiroshima	Hiroshima2
		TTK_JIC0545	LC575755	Hap_4	Yamaguchi	Yamaguchi
		TTK_JIC0546	LC575756	Hap_4	Mie	Mie3
		TTK_JIC0547	LC575757	Hap_4	Hiroshima	Hiroshima1
		TTK_JIC0548	LC575758	Hap_4	Hiroshima	Hiroshima1
		TTK_JIC0549	LC575759	Hap_6	Kochi	Kochi10
		TTK_JIC0551	LC575760	Hap_31	Kochi	Kochi
		TTK_JIC0552	LC575761	Hap_2	Kochi	Kochi
		TTK_JIC0553	LC575762	Hap_31	Kochi	Kochi
		TTK_JIC0554	LC575763	Hap_2	Kochi	Kochi
		TTK_JIC0555	LC575764	Hap_31	Kochi	Kochi
		TTK_JIC0556	LC575765	Hap_6	Kochi	Kochi10
		TTK_JIC0557	LC575766	Hap_6	Kochi	Kochi10
		TTK_JIC0558	LC575767	Hap_6	Kochi	Kochi10
	Ukokkei	UKK_1	LC575768	Hap_33	Aichi	Aichi1
		UKK_1_4f	LC575769	Hap_4	Aichi	Aichi1
		UKK_1_4m	LC575770	Hap_4	Aichi	Aichi1
		UKK_10	LC575771	Hap_34	Aichi	Aichi1
		UKK_26	LC575772	Hap_11	Aichi	Aichi1
		UKK_27	LC575773	Hap_11	Aichi	Aichi1
		UKK_28	LC575774	Hap_33	Aichi	Aichi1
		UKK_3	LC575775	Hap_33	Aichi	Aichi1
		UKK_3726	LC575776	Hap_9	Aichi	Aichi1
		UKK_4135	LC575777	Hap_7	Aichi	Aichi1
		UKK_4861	LC575778	Hap_9	Aichi	Aichi1
		UKK_5	LC575779	Hap_6	Aichi	Aichi1
		UKK_5128	LC575780	Hap_9	Aichi	Aichi1
		UKK_7	LC575781	Hap_11	Aichi	Aichi1
		UKK_8	LC575782	Hap_33	Aichi	Aichi1
		UKK_9	LC575783	Hap_33	Aichi	Aichi1
		UKK_JIC0258	LC575784	Hap_9	Fukushima	Fukushima4
		UKK_JIC0502	LC575785	Hap_6	Hiroshima	Hiroshima1
		UKK_JIC0503	LC575786	Hap_9	Hiroshima	Hiroshima1
		UKK_JIC0504	LC575787	Hap_9	Mie	Mie3
		UKK_JIC0505	LC575788	Hap_32	Mie	Mie3
		UKK_JIC0506	LC575789	Hap_9	Mie	Mie3
		UKK_JIC0507	LC575790	Hap_6	Hiroshima	Hiroshima2
		UKK_JIC0509	LC575791	Hap_9	Ibaraki	IPLES
		UKK_JIC0510	LC575792	Hap_9	Ibaraki	IPLES
		UKK_JIC0512	LC575793	Hap_9	Aomori	AZES
		UKK_JIC0514	LC575794	Hap_33	Mie	MLRD
		UKK_JIC0516	LC575795	Hap_12	Mie	MLRD
		UKK_JIC0519	LC575796	Hap_12	Aichi	APLRC
	Uzurao	UZR_JIC0295	LC575797	Hap_2	Kochi	Kochi
		UZR_JIC0297	LC575798	Hap_3	Kochi	Kochi
		UZR_JIC0298	LC575799	Hap_2	Kochi	Kochi2
		UZR_JIC0299	LC575800	Hap_2	Kochi	Kochi2
		UZR_JIC0301	LC575801	Hap_3	Kochi	Kochi2
		UZR_JIC0302	LC575802	Hap_2	Kochi	Kochi1
		UZR_JIC0303	LC575803	Hap_2	Kochi	Kochi1
		UZR_JIC0304	LC575804	Hap_2	Kochi	Kochi1
		UZR_JIC0305	LC575805	Hap_2	Kochi	Kochi1
		UZR_JIC0307	LC575806	Hap_7	Kochi	Kochi13
		UZR_JIC0309	LC575807	Hap_3	Kochi	Kochi14
		UZR_JIC0310	LC575808	Hap_2	Kochi	Kochi14
		UZR_JIC0312	LC575809	Hap_2	Kochi	Kochi
		UZR_JIC0313	LC575810	Hap_4	Kochi	Kochi
		UZR_JIC0314	LC575811	Hap_7	Kochi	Kochi
		UZR_JIC0315	LC575812	Hap_7	Kochi	Kochi
	Yakido	YKD_JIC0231	LC575813	Hap_17	Mie	Mie4
		YKD_JIC0233	LC575814	Hap_4	Mie	Mie4
		YKD_JIC0257	LC575815	Hap_4	Fukushima	Fukushima4
	Yamato Gunkei	YMG_JIC0638	LC575816	Hap_3	Yamaguchi	Yamaguchi
		YMG_JIC0646	LC575817	Hap_9	Yamaguchi	Yamaguchi
	Cochin	CCN_NB	LC575818	Hap_2	Fukushima	Fukushima6
		CCN_11m	LC575819	Hap_1	Fukushima	Fukushima6
		CCN_12	LC575820	Hap_2	Fukushima	Fukushima6
		CCN_13m	LC575821	Hap_2	Fukushima	Fukushima6
		CCN_14	LC575822	Hap_1	Fukushima	Fukushima6
		CCN_15	LC575823	Hap_2	Fukushima	Fukushima6
		CCN_16	LC575824	Hap_2	Fukushima	Fukushima6
		CCN_17	LC575825	Hap_2	Fukushima	Fukushima6
		CCN_18	LC575826	Hap_2	Fukushima	Fukushima6
		CCN_19	LC575827	Hap_2	Fukushima	Fukushima6
		CCN_1m	LC575828	Hap_2	Fukushima	Fukushima6
		CCN_2	LC575829	Hap_2	Fukushima	Fukushima6
		CCN_3	LC575830	Hap_2	Fukushima	Fukushima6
		CCN_5m	LC575831	Hap_2	Fukushima	Fukushima6
		CCN_6	LC575832	Hap_2	Fukushima	Fukushima6
		CCN_7	LC575833	Hap_2	Fukushima	Fukushima6
		CCN_8m	LC575834	Hap_2	Fukushima	Fukushima6
		CCN_9	LC575835	Hap_2	Fukushima	Fukushima6
	Ingie	IGY_1	LC575836	Hap_11	Fukuoka	Fukuoka2
		IGY_2	LC575837	Hap_11	Fukuoka	Fukuoka2
		IGY_5361	LC575838	Hap_11	Hiroshima	Hiroshima University
		IGY_5362	LC575839	Hap_11	Hiroshima	Hiroshima University
		IGY_5363	LC575840	Hap_11	Hiroshima	Hiroshima University
		IGY_5438	LC575841	Hap_11	Hiroshima	Hiroshima University
		IGY_5439	LC575842	Hap_11	Hiroshima	Hiroshima University
		IGY_5440	LC575843	Hap_11	Hiroshima	Hiroshima University
		IGY_5484	LC575844	Hap_11	Hiroshima	Hiroshima University
		IGY_56	LC575845	Hap_11	Yamaguchi	Yamaguchi
		IGY_57	LC575846	Hap_11	Yamaguchi	Yamaguchi
		IGY_5774	LC575847	Hap_11	Hiroshima	Hiroshima University
		IGY_5775	LC575848	Hap_11	Hiroshima	Hiroshima University
		IGY_5776	LC575849	Hap_11	Hiroshima	Hiroshima University
		IGY_58	LC575850	Hap_11	Yamaguchi	Yamaguchi
		IGY_59	LC575851	Hap_11	Yamaguchi	Yamaguchi
		IGY_60	LC575852	Hap_11	Yamaguchi	Yamaguchi
		IGY_61	LC575853	Hap_11	Yamaguchi	Yamaguchi
		IGY_62	LC575854	Hap_11	Yamaguchi	Yamaguchi
	Barred Plymouth Rock	BPR_1	LC575855	Hap_2	Hiroshima	Hiroshima University
		BPR_11	LC575856	Hap_2	Hiroshima	Hiroshima University
		BPR_12	LC575857	Hap_35	Hiroshima	Hiroshima University
		BPR_14	LC575858	Hap_2	Hiroshima	Hiroshima University
		BPR_15	LC575859	Hap_35	Hiroshima	Hiroshima University
		BPR_16	LC575860	Hap_1	Hiroshima	Hiroshima University
		BPR_2	LC575861	Hap_2	Hiroshima	Hiroshima University
		BPR_5	LC575862	Hap_2	Hiroshima	Hiroshima University
		BPR_5460	LC575863	Hap_2	Hiroshima	Hiroshima University
		BPR_5462	LC575864	Hap_36	Hiroshima	Hiroshima University
		BPR_5466	LC575865	Hap_2	Hiroshima	Hiroshima University
		BPR_5467	LC575866	Hap_2	Hiroshima	Hiroshima University
		BPR_6	LC575867	Hap_35	Hiroshima	Hiroshima University
		BPR_7	LC575868	Hap_1	Hiroshima	Hiroshima University
		BPR_8	LC575869	Hap_1	Hiroshima	Hiroshima University
	Rhoad Island Red	RIR_01	LC575870	Hap_17	Aichi	Aichi2
		RIR_02	LC575871	Hap_4	Aichi	Aichi2
		RIR_03	LC575872	Hap_4	Aichi	Aichi2
		RIR_04	LC575873	Hap_4	Aichi	Aichi2
		RIR_05	LC575874	Hap_4	Aichi	Aichi2
		RIR_06	LC575875	Hap_1	Aichi	Aichi2
		RIR_07	LC575876	Hap_17	Aichi	Aichi2
		RIR_10	LC575877	Hap_1	Aichi	Aichi2
		RIR_12	LC575878	Hap_4	Aichi	Aichi2
		RIR_17	LC575879	Hap_17	Aichi	Aichi2
		RIR_18	LC575880	Hap_4	Aichi	Aichi2
		RIR_19	LC575881	Hap_4	Aichi	Aichi2
		RIR_20	LC575882	Hap_4	Aichi	Aichi2
		RIR_22	LC575883	Hap_4	Aichi	Aichi2
		RIR_23	LC575884	Hap_4	Aichi	Aichi2
		RIR_24	LC575885	Hap_4	Aichi	Aichi2
Indigenous chicken overseas	Araucana	ARC_1	LC575886	Hap_19	Aichi	Aichi2
		ARC_2	LC575887	Hap_19	Aichi	Aichi2
		ARC_3	LC575888	Hap_6	Aichi	Aichi2
		ARC_4	LC575889	Hap_19	Aichi	Aichi2
		ARC_5	LC575890	Hap_19	Aichi	Aichi2
		ARC_6	LC575891	Hap_22	Aichi	Aichi2
		ARC_7	LC575892	Hap_19	Aichi	Aichi2
		ARC_8	LC575893	Hap_19	Aichi	Aichi2
		ARC_10	LC575894	Hap_19	Aichi	Aichi2
		ARC_11	LC575895	Hap_19	Aichi	Aichi2
		ARC_12	LC575896	Hap_19	Aichi	Aichi2
		ARC_13	LC575897	Hap_4	Aichi	Aichi2
		ARC_6171	LC575898	Hap_6	Aichi	Aichi2
		ARC_6172	LC575899	Hap_19	Aichi	Aichi2
		ARC_6175	LC575900	Hap_19	Aichi	Aichi2
		ARC_6178	LC575901	Hap_19	Aichi	Aichi2
		ARC_6182	LC575902	Hap_19	Aichi	Aichi2
		ARC_6183	LC575903	Hap_19	Aichi	Aichi2
		ARC_6185	LC575904	Hap_22	Aichi	Aichi2
		ARC_6186	LC575905	Hap_19	Aichi	Aichi2
	Bhrama	BRM_5104	LC575906	Hap_4	Hiroshima	Hiroshima University
		BRM_5105	LC575907	Hap_4	Hiroshima	Hiroshima University
		BRM_5106	LC575908	Hap_4	Hiroshima	Hiroshima University
		BRM_5140	LC575909	Hap_4	Hiroshima	Hiroshima University
		BRM_5141	LC575910	Hap_4	Hiroshima	Hiroshima University
		BRM_5194	LC575911	Hap_4	Hiroshima	Hiroshima University
		BRM_5197	LC575912	Hap_4	Hiroshima	Hiroshima University
		BRM_5358	LC575913	Hap_4	Hiroshima	Hiroshima University
		BRM_5359	LC575914	Hap_4	Hiroshima	Hiroshima University
		BRM_5489	LC575915	Hap_4	Hiroshima	Hiroshima University
		BRM_5490	LC575916	Hap_4	Hiroshima	Hiroshima University
		BRM_5520	LC575917	Hap_4	Hiroshima	Hiroshima University
		BRM_5521	LC575918	Hap_4	Hiroshima	Hiroshima University
		BRM_5577	LC575919	Hap_4	Hiroshima	Hiroshima University
		BRM_5608	LC575920	Hap_4	Hiroshima	Hiroshima University
		BRM_5611	LC575921	Hap_4	Hiroshima	Hiroshima University
		BRM_5647	LC575922	Hap_4	Hiroshima	Hiroshima University
		BRM_5648	LC575923	Hap_4	Hiroshima	Hiroshima University
	Lite Sussex	LSX_1	LC575924	Hap_17	Aichi	Aichi2
		LSX_12	LC575925	Hap_17	Aichi	Aichi2
		LSX_15	LC575926	Hap_17	Aichi	Aichi2
		LSX_2	LC575927	Hap_17	Aichi	Aichi2
		LSX_5	LC575928	Hap_37	Aichi	Aichi2
		LSX_6151	LC575929	Hap_4	Aichi	Aichi2
		LSX_6160	LC575930	Hap_37	Aichi	Aichi2
		LSX_6161	LC575931	Hap_37	Aichi	Aichi2
		LSX_6162	LC575932	Hap_17	Aichi	Aichi2
		LSX_6167	LC575933	Hap_37	Aichi	Aichi2
		LSX_6168	LC575934	Hap_37	Aichi	Aichi2
		LSX_6169	LC575935	Hap_17	Aichi	Aichi2
		LSX_6633	LC575936	Hap_17	Aichi	Aichi2
		LSX_6635	LC575937	Hap_17	Aichi	Aichi2
	Minoruca	BMNfksm1	LC575938	Hap_7	Fukushima	Fukushima7
		BMNfksm2	LC575939	Hap_7	Fukushima	Fukushima7
		BMNfksm3	LC575940	Hap_7	Fukushima	Fukushima7
		BMNfksm4	LC575941	Hap_7	Fukushima	Fukushima7
		BMNfksm5	LC575942	Hap_7	Fukushima	Fukushima7

## Sheet: Table S5
Table S5. Estimation of null allele frequencies at microsatellite loci using the EM algorithm of Dempster et al (1977)70.
Category	Breeds	ADL0268	MCW0111	MCW0247	LEI0234	MCW0034	MCW0206	LEI0166	MCW0222	MCW0016	MCW0037	MCW0103	MCW0295	LEI0094	MCW0078	MCW0098	MCW0081	LEI0192	MCW0183	ADL0278	MCW0067	ADL0112	MCW0216	MCW0104	MCW0123	MCW0330	MCW0165	MCW0069
Japanese indigenous chicken	AJI	0	0	0	0	0	0	0	0.001	0	0.001	0.11111	0.17564	0	0	0	0.00082	0	0	0	0.11111	0	0.001	0.17564	0	0.315	0	0	1
	CHB	0.05871	0.16088	0.13827	0.18584	0.24384	0.12909	0.16455	0.22957	0.14908	0.18021	0.08594	0.10629	0.04713	0	0.13463	0.15333	0.13081	0.02873	0	0.20348	0.18682	0.32052	0.09861	0.18717	0.01262	0.21102	0.07154	5
	CHN	2e-05	0	0.00026	0	0.01625	0.00122	0.01391	0	0.0996	0.03919	0	1e-05	0.12002	0.18428	0	0	0.0477	0.03332	0	0	0.05531	1e-05	0.08268	0.12678	0.001	0.19075	0	0
	ENK	0	0	0	0	0	0	0	0.001	0.001	0.001	0.001	0.001	0	0.001	0.001	-	0.001	0	-	-	0.001	0.001	0.001	0	0	0	-	0
	GJI	1e-05	0.21514	0.04266	0.17016	0.00866	0.10285	0	0.11406	0.15618	0	0.001	0.33293	0.04981	0.18652	0.001	0.315	0.12399	0	0.24349	0.10638	0.04266	0.001	0.18736	1e-05	0.29193	0.24943	0.14837	6
	HNI	0.09731	0.10168	0.001	0.25983	0.02268	1e-05	0.07465	0.19928	0.00012	0.08967	0.14288	0.05607	0	0.06175	0.08785	1e-05	0.05492	0.05613	0.04171	0.07611	0.18978	0.12073	0.21081	0.0158	0.163	0.27768	0.03531	3
	IJI	0.001	0	1e-05	0	0	0.29029	0.16487	0.19831	0.09102	0.001	0	1e-05	0	0.26881	1e-05	0.001	0.001	0.16487	0.26895	0	0.15257	0.001	0	0	0.29029	0.001	0	4
	JTK	1e-05	0.0116	0.02322	0.1059	3e-05	0.04097	0.08581	0.03599	0.03581	0.03641	0	6e-05	0.03297	1e-05	0.04524	1e-05	0.09069	0.06818	1e-05	0.19344	0.07838	0.23019	0.07134	0.06784	0.20662	0.06301	0.10543	2
	KWC	0	0.001	0.08912	0.12206	0.00373	0.001	0.00058	0.11111	0.099	0.19545	0.11191	1e-05	0.05526	0.01731	0.001	0.08912	0.11621	0.08875	0.11936	0.0274	1e-05	0	0.08218	0.03031	0.11413	0.15374	0.05937	0
	KNP	0.00058	1e-05	1e-05	0	-	0	0.00058	0.001	0	0.33333	0	0	1e-05	0.04731	0	0.15257	-	0.11111	0	0	-	0	0	0	0.001	0.001	0.0005	1
	KYS	1e-05	1e-05	0.10092	0.14705	2e-05	0.24389	0	0	0.05937	0.07053	2e-05	0.22727	0.0847	0.13422	0.001	1e-05	0.08333	0.22671	0.04174	0.001	0.13097	0	0.19762	0.12954	0.1264	0	0	3
	KSM	0	2e-05	0.10573	0.14905	0.1449	0.02026	0	0.001	0.00452	0.07282	0.0631	0.01052	0.13395	0.14934	0.00023	0.001	0.07603	0	0.08829	0.08456	1e-05	1e-05	0.10147	0	0.04167	0.14934	0	0
	KMM	0	0	0.03258	0	4e-05	0	0.01577	0.001	0	0	4e-05	2e-05	1e-05	0	9e-05	0	0	0	0.17207	0	0.05592	0	0	0.02055	0	0.08922	2e-05	0
	KRK	0.01402	0.21637	4e-05	0.01324	0.12945	0	0	0.10958	0.09241	1e-05	0.07574	0.00775	0	0.001	0	0	0.04075	0	0.20494	0.1819	3e-05	0.1303	0.01217	0.0764	0.13394	0.22002	0.1235	3
	KKS	0.08961	0.17756	0.15958	0.13294	0.06119	0.11734	1e-05	0.25121	0	0.10537	0.11236	2e-05	0.10378	0.0337	0.001	1e-05	0.19026	0.12941	0.18783	0.12957	1e-05	0.03662	0.14223	0.19115	0.09827	0.2275	0.16469	2
	MJI	0	0	0.001	2e-05	0.04205	1e-05	1e-05	2e-05	0.001	0	2e-05	0.24393	1e-05	0.001	0.001	2e-05	0	2e-05	0.18684	2e-05	2e-05	0.001	0.32686	0.31083	0.001	0	0.01577	3
	MNH	0.13811	0.07693	0.12071	0.06311	0.12117	0.0216	0.07532	0.07403	0.09174	2e-05	0.11236	1e-05	0	0.04741	0.001	0.001	0.09152	0.001	0.05569	2e-05	0.04951	0	0	0.10889	1e-05	0.14561	0.02909	0
	NGY	0	9e-05	1e-05	0.19637	0	0	4e-05	2e-05	1e-05	0.09671	0.001	0	0.03979	0	4e-05	0	6e-05	0.08718	1e-05	2e-05	0.06358	0	0	0.001	0	0.001	1e-05	0
	OHK	1e-05	0.11803	1e-05	0.0549	0.06992	0.10117	0	0.04147	0	0.0842	0.001	1e-05	0	0.09917	0.06782	0.03652	0.03927	6e-05	0	0	0	0.03606	0.02501	3e-05	0.16373	0.16922	0	0
	OSM	0.00904	0.07053	1e-05	0.14535	1e-05	0.04883	3e-05	0.10034	0.00019	0	0	0.04348	0.152	0.07065	0.12214	0.00057	0.01886	0	0.05229	0.16138	0.16354	0.00671	0.03214	0.13824	0.21213	0.05877	0	1
	ONG	0	0.10166	0.07237	-	-	0.02375	0	0.001	0	0.04765	2e-05	0.06315	0.11111	2e-05	0.11752	0	0.0755	0	0	0.20319	0.001	1e-05	0.18915	0	-	0.08875	0.0005	1
	RJI	0.001	0.001	0.001	0.001	0.04246	0.001	0.001	0.001	0	0.001	0	0.00094	0.001	0.001	0.001	0.001	0.03331	0.001	0.001	0.16384	0.001	0.10812	0.001	0.16408	0.22256	0.19783	0.001	1
	SJI	0.05526	2e-05	0.20369	0.03596	2e-05	0	2e-05	0.00095	1e-05	0.01577	2e-05	0.001	0.001	0.001	0.001	0.001	0.10768	0	-	0.00094	0.20369	0.001	0.05423	0.20369	0.20369	0.07321	0.11009	4
	STM	0.0542	0.01917	0.07984	0.16025	0.10331	0.10365	0.00929	0.05693	0.17181	0.13144	0.03404	0.08723	0.17918	0.05912	0.001	0.19169	1e-05	0.09013	3e-05	0.19487	1e-05	0.13631	0.0326	0.08502	0.03031	0.15895	0.00036	0
	SHK	1e-05	0	0.06181	0.12798	0.001	2e-05	0	0.08209	0.02421	0	1e-05	0.21192	0.06181	0	0.001	0.001	0.05593	0.02365	1e-05	0.05297	0.08909	2e-05	0.315	0.08897	4e-05	0.07876	0.11036	2
	TKJ	0.00091	0	0.02059	0	0.38687	1e-05	0	0.001	0.01634	0	0	0.32687	0	0	0.001	0.16765	1e-05	0	0.26895	0.00091	0	0.001	0.05993	0.25122	0.001	0.00082	1e-05	4
	TMR	0	0.10356	0.10356	0.08364	0.02366	0.00057	1e-05	0.1437	1e-05	0.10356	0.24709	0	0.001	0	0.001	1e-05	0	0.04174	0.16945	0.2019	0.29029	0.29029	0.11111	0.10172	0.10356	0.22384	0.00087	5
	TSJ	3e-05	0.17608	0.01523	0.11403	0.01917	0.12534	1e-05	0.10271	0.17553	0.2818	0.07143	0.09449	0.06365	0.06584	0.001	7e-05	0.12182	0.25073	0	0.08407	0.06463	0.06731	0.33121	0.03959	0.11774	0.14625	0.1623	3
	TSK	0	0	0.001	-	-	0.001	0.001	-	0	0.001	0	0	-	0.001	0.001	0.001	-	-	0	0.001	-	0	0	0.001	0	0.001	0.001	0
	TTK	0.00057	1e-05	1e-05	0.09212	0.13345	0.05495	0.04016	0.18012	0.00749	0.08047	0.04764	0	0.00045	3e-05	0.001	1e-05	0.00503	0.14538	0.13737	0.07192	0.20743	0.05215	0.01534	0.14079	0.16847	5e-05	0.0535	1
	UKK	0.11401	0.0596	0.0612	0.12551	0.02079	0	0.02727	0.12991	0.05755	0.02521	0.07784	0.0763	0.06845	0.07546	0.04664	2e-05	0	0.10248	0.02097	0.12394	1e-05	1e-05	0.15932	0.08271	0.08938	0.25603	0.01673	1
	UZR	0	0	0.06416	0.11936	0.086	-	0	0	0	0.08875	0	0.02312	0.001	0	0.001	0.12605	0.001	0.08583	0	0.13074	2e-05	0.1	0.00082	0.12605	0.06061	0.15916	1e-05	0
	YKD	0.001	0	0	-	-	0.001	-	-	0	0.001	0	0.001	0.001	0.001	0.001	0.001	-	-	0.001	0.001	-	0	0.001	0.001	0	0	0	0
	CCN	0.03862	1e-05	4e-05	0	0.03068	0.08689	0.04331	0.04288	0	1e-05	0	0	0.0802	0.001	0	0.001	0	0.02745	0	0.05648	0	1e-05	0.00515	0	0	2e-05	0	0
	ING	0	0.001	1e-05	0.33173	0	0.15257	4e-05	0.1917	0	0.03117	0.001	0.001	0.07726	0.001	2e-05	0.07091	0.08453	0.02026	1e-05	0.001	0.001	0.16487	0.001	0.11916	0.17838	0.33333	1e-05	2
	RIR	1e-05	0.14934	1e-05	0.3509	0.0303	0.03992	4e-05	0.0649	0.06061	0	1e-05	1e-05	0	0	0.13334	0.001	0	0.001	0.0938	0.001	1e-05	0.06814	0	0	0.32241	0.001	0	2
	BPR	0	4e-05	1e-05	0.23124	0.10005	0	0	4e-05	0	0	4e-05	0.17047	1e-05	0.001	0.09937	4e-05	0	0	0.03704	0	0.04486	1e-05	0.15729	0	0.01326	0.001	0	1
Indigenous chicken overseas	ARC	0	0.04167	0.001	0.001	1e-05	0.03839	0	0.001	0.06388	0.001	1e-05	0.28052	0	0	0.001	4e-05	3e-05	0.001	0.001	0.001	0.001	0.03258	0.09051	0.001	0.09937	0.001	0	1
	BMN	0.12766	0.29029	0.001	0.09122	0.14405	0.15479	1e-05	0.24327	0.001	0.20369	0.001	0.16967	0.20877	0.29029	0.29029	1e-05	0.16625	0.13401	0.001	0.30765	0.29029	0.001	0.001	0.29029	0.26342	0.001	0.19199	10
	BRM	0.001	0.00058	0.001	0	0.001	0	2e-05	1e-05	0	0.001	0	0	0	0.001	0.001	0.001	0	0.001	0.001	0.01333	0.001	4e-05	1e-05	0	0	0.001	0.001	0
	LSX	0	0	2e-05	0	2e-05	0.08718	0	0	0.001	0.33173	0.001	0.03992	0	1e-05	2e-05	1e-05	0.04974	0.001	0.00591	0	0.001	3e-05	0.07165	1e-05	0.09177	0.09419	0	1
	MIL	0.001	0	0.001	0	0.001	0.00071	0.001	0.001	0.001	0	0.001	0	0	0	0.001	0.001	0.001	0	-	0.001	0.001	0	0	0.001	0.001	0	0	0
	WLA	1e-05	0	0	0.30406	0	0	0.01333	0.001	0.05319	0.14934	0	0.06358	0.0714	0.16169	1e-05	0.001	0	0	0	1e-05	1e-05	0	0.12131	0	0	0.24106	0.03708	2
	WML	0.09249	0.001	4e-05	0.0882	0.01139	1e-05	0.06667	0.0264	1e-05	0.07902	0.001	1e-05	0.0167	0	0.05526	0.04214	1e-05	0	0.06688	0	0.001	0.04639	0.07165	0.001	0.001	0.16624	0.02026	0
Wild ancestor	RJF	1e-05	1e-05	0.02281	5e-05	0.20722	0.00591	0	0.14232	0	4e-05	1e-05	4e-05	0.16173	0	0.08343	0	0	0.001	0	0	0.001	0.11102	0	0	1e-05	2e-05	0	1

## Sheet: Table S6
Table S6. P values for Chi-square test for Hardy-Weinberg equilibrium.
Category	Breeds	ADL0268	MCW0111	MCW0247	LEI0234	MCW0034	MCW0206	LEI0166	MCW0222	MCW0016	MCW0037	MCW0103	MCW0295	LEI0094	MCW0078	MCW0098	MCW0081	LEI0192	MCW0183	ADL0278	MCW0067	ADL0112	MCW0216	MCW0104	MCW0123	MCW0330	MCW0165	MCW0069
Japanese indigenous chicken	AJI	0.33333	0.53333	0.6	0.73333	0.53333	0.53333	0.6	NA	0.33333	NA	0.6	0.73333	0.6	0.33333	0.53333	0.6	0.8	0.6	0.5	0.6	0.53333	NA	0.73333	0.53333	0.53333	0.53333	0.73333
	CHB	0.81796	0.63102	0.68653	0.7234	0.81469	0.58531	0.4898	0.54776	0.56245	0.72163	0.39265	0.64571	0.61702	0.64082	0.07837	0.48245	0.68898	0.49551	0.56408	0.69858	0.50725	0.4702	0.75347	0.63387	0.6055	0.4702	0.85306
	CHN	0.36082	0.60904	0.67996	0.3023	0.63741	0.74823	0.48848	0.29615	0.53812	0.31826	0.43883	0.19592	0.71986	0.21951	0.31117	0.42625	0.53723	0.71365	0.36797	0.28436	0.50211	0.1977	0.78718	0.66667	NA	0.49911	0.5461
	ENK	1	1	1	1	1	1	1	NA	NA	NA	NA	NA	1	NA	NA	NA	NA	1	NA	NA	NA	NA	NA	1	1	1	NA
	GJI	0.34154	0.49538	0.36923	0.71692	0.77536	0.34154	0.56615	0.67692	0.51385	0.58769	NA	0.76308	0.44615	0.63077	NA	0.46377	0.28	0.56615	0.27077	0.68116	0.36923	NA	0.82154	0.17316	0.51385	0.66462	0.60615
	HNI	0.36896	0.27872	NA	0.75824	0.74559	0.17801	0.46242	0.67799	0.32667	0.3986	0.50117	0.63536	0.24811	0.40759	0.40526	0.12596	0.69863	0.5651	0.54779	0.61123	0.50907	0.35931	0.67679	0.46487	0.51782	0.52614	0.64436
	IJI	0.25	0.46667	0.42857	0.42857	0.51111	0.64444	NA	0.55556	0.46667	0.2	0.6	0.64444	0.2	NA	0.68889	NA	NA	0.35556	0.53571	NA	0.78571	0.68889	0.60714	0.42857	NA	0.6
	JTK	0.61792	0.52425	0.35394	0.83636	0.52018	0.83451	0.50648	0.4017	0.5298	0.42984	0.42355	0.67345	0.82081	0.26694	0.19548	0.15689	0.81933	0.57942	0.4628	0.6472	0.43327	0.40336	0.72603	0.74491	0.67679	0.5187	0.64241
	KKS	0.18694	0.62612	0.53633	0.65551	0.67102	0.17336	0.5074	0.28369	0.61551	0.37224	0.27429	0.23138	0.61739	0.47102	NA	0.1151	0.5285	0.5594	0.46897	0.45061	0.12464	0.51862	0.18235	0.65551	0.54286	0.30122	0.67819
	KMM	0.66026	0.32821	0.51154	0.72949	0.62692	0.54231	0.43077	NA	0.55256	0.41154	0.45	0.09744	0.63974	0.30897	0.50769	0.39615	0.67564	0.66538	0.69872	0.51282	0.34872	0.43077	0.59359	0.58846	0.62692	0.57821	0.6
	KNP	0.57143	0.25	0.25	0.5	NA	0.42857	0.57143	NA	0.53571	0.57143	0.53571	0.71429	0.25	0.67857	0.42857	0.53571	NA	0.6	0.53571	0.60714	NA	0.5	0.46429	0.67857	NA	NA	0.75
	KRK	0.50782	0.64011	0.05263	0.52621	0.23589	0.60476	0.45714	0.34139	0.2404	0.55334	0.49075	0.46508	0.83333	NA	0.2404	0.28592	0.79232	0.61878	0.63158	0.61429	0.0625	0.58464	0.39118	0.6643	0.35282	0.30868	0.62447
	KSM	0.30897	0.49231	0.44487	0.62051	0.38846	0.32821	0.35769	NA	0.7359	0.42179	0.26154	0.55256	0.63718	0.09744	0.35769	NA	0.61667	0.59103	0.61923	0.22436	0.46667	0.61667	0.73333	0.45128	0.29615	0.09744	0.38974
	KWC	0.62338	NA	0.51948	0.67368	0.60606	NA	0.47059	0.54545	0.76623	0.17316	0.31169	0.43684	0.53333	0.50216	NA	0.50649	0.46405	0.51948	0.45455	0.63684	0.18947	0.35263	0.69231	0.70996	0.62771	0.24675	0.45455
	KYS	0.61053	0.17316	0.5671	0.62338	0.1	0.4026	0.24675	0.525	0.45455	0.48485	0.45455	0.57143	0.65801	0.48052	NA	0.52941	0.78333	0.72105	0.45833	NA	0.52105	0.35263	0.50216	0.75263	0.35263	0.329	0.51948
	MJI	0.33684	0.56842	NA	0.1	0.69935	0.18947	0.19474	0.1	NA	0.26842	0.1	0.42632	0.18947	NA	NA	0.1	0.41579	0.1	0.61579	0.1	0.1	NA	0.50526	0.61579	NA	0.50526	0.44211
	MNH	0.65988	0.5098	0.41061	0.53546	0.36878	0.62896	0.50679	0.5098	0.70814	0.07541	0.27429	0.60633	0.48947	0.50302	NA	NA	0.45324	NA	0.55204	0.07541	0.46154	0.57692	0.52	0.32881	0.48265	0.43439	0.47285
	NGY	0.48077	0.66282	0.5141	0.73846	0.52179	0.40513	0.45	0.55897	0.42179	0.27179	NA	0.62436	0.40897	0.5859	0.05	0.52436	0.40513	0.35769	0.76538	0.09744	0.38462	0.49744	0.38077	NA	0.44487	NA	0.14231
	OHK	0.69434	0.50767	0.51348	0.59548	0.81544	0.58597	0.39774	0.69328	0.79164	0.48599	NA	0.12269	0.59435	0.12427	0.17768	0.71142	0.82496	0.034*	0.40811	0.74633	0.32174	0.58223	0.59548	0.7322	0.43557	0.58588	0.30672
	ONG	0.54978	0.59167	0.54211	NA	NA	0.66013	0.64444	NA	0.62632	0.77922	0.11111	0.49167	0.6	0.09091	0.42632	0.24675	0.57143	0.59167	0.425	0.61538	NA	0.51667	0.38462	0.58242	NA	0.51948	0.75
	OSM	0.36586	0.70674	0.5628	0.69588	0.19759	0.6636	0.421	0.57678	0.68787	0.56388	0.49326	0.6615	0.85634	0.44735	0.44268	0.46667	0.87121	0.64531	0.6882	0.78452	0.56222	0.52758	0.5663	0.7814	0.66866	0.12561	0.78634
	RJI	NA	NA	NA	NA	0.65833	NA	NA	NA	0.29412	NA	0.50327	0.21569	NA	NA	NA	NA	0.52288	NA	NA	0.62092	NA	0.36601	NA	0.325	0.45833	0.56863	NA
	SHK	0.21487	0.63763	0.5633	0.45877	NA	0.37166	0.51103	0.52846	0.74332	0.47271	0.13589	0.58885	0.79791	0.25087	NA	NA	0.6748	0.31591	0.30897	0.44019	0.55749	0.37166	0.45528	0.59582	0.048*	0.51103	0.76307
	SJI	0.50526	0.1	0.18947	0.74211	0.1	0.82632	0.1	0.19474	0.18947	0.44211	0.1	NA	NA	NA	NA	NA	0.85263	0.67895	NA	0.21569	0.18947	NA	0.56842	0.18947	0.18947	0.56316	0.72105
	STM	0.61449	0.69469	0.41449	0.86508	0.68599	0.64588	0.50174	0.57724	0.58164	0.65217	0.28455	0.69275	0.46723	0.49372	NA	0.16232	0.54863	0.40097	0.54203	0.64831	0.3942	0.45772	0.64111	0.77681	0.58774	0.43575	0.75159
	TKJ	0.31818	0.54545	0.59091	0.68182	0.71429	0.16667	0.5303	NA	0.68889	0.53333	0.30303	0.53333	0.62121	0.40909	NA	0.40909	0.45455	0.5303	0.35556	0.31818	0.48485	NA	0.77273	0.30303	NA	0.54545	0.45455
	TMR	0.425	0.4	0.4	0.575	0.85	0.575	0.25	0.57143	0.125	0.4	0.525	0.57143	NA	0.34167	NA	0.125	0.8	0.45833	0.64167	0.63333	0.4	0.42857	0.6	0.80303	0.4	0.23333	0.46429
	TSJ	0.05631	0.78592	0.36398	0.77847	0.63685	0.26874	0.10932	0.46501	0.84472	0.4087	0.26874	0.44762	0.48737	0.51304	NA	0.029*	0.61449	0.65921	0.47164	0.62818	0.50352	0.4965	0.54369	0.48904	0.6634	0.13458	0.64928
	TSK	1	1	NA	NA	NA	NA	NA	NA	1	NA	1	1	NA	NA	NA	NA	NA	NA	1	NA	NA	1	1	NA	1	NA	NA
	TTK	0.52805	0.55446	0.19057	0.4402	0.51178	0.43271	0.49544	0.67307	0.49097	0.0959	0.48554	0.51077	0.65657	0.05879	NA	0.38689	0.78509	0.31586	0.50883	0.73684	0.50329	0.27509	0.56183	0.7618	0.73772	0.039*	0.68278
	UKK	0.69388	0.69878	0.56408	0.79102	0.75592	0.51154	0.60148	0.64653	0.84752	0.70939	0.48082	0.30408	0.78286	0.68571	0.42857	0.64816	0.72571	0.78647	0.47265	0.63429	0.37224	0.11673	0.75887	0.68528	0.67996	0.49224	0.8351
	UZR	0.76623	0.45455	0.74459	0.45455	0.79474	NA	0.5303	0.39474	0.4632	0.51948	0.41558	0.72294	NA	0.62338	NA	0.32468	NA	0.51515	0.66234	0.60526	0.11111	0.74737	0.6	0.32468	0.60606	0.54113	0.78788
	YKD	NA	1	1	NA	NA	NA	NA	NA	1	NA	1	NA	NA	NA	NA	NA	NA	NA	NA	NA	NA	1	NA	NA	1	1	1
	CCN	0.56795	0.14231	0.05	0.27308	0.58846	0.47564	0.46538	0.60385	0.49103	0.27564	0.38462	0.63077	0.31026	NA	0.49231	NA	0.57692	0.44487	0.45769	0.49615	0.63974	0.22436	0.68205	0.39487	0.44872	0.09744	0.78205
	ING	0.6	NA	0.40897	0.50769	0.5141	0.48077	0.05	0.49231	0.33718	0.53974	NA	NA	0.6859	NA	0.09744	0.26795	0.5141	0.32821	0.14231	NA	NA	0.43077	NA	0.48333	0.54872	0.51282	0.69359
	RIR	0.22436	0.09744	0.48333	0.7141	0.72949	0.46667	0.65	0.52692	0.73462	0.62436	0.50128	0.56538	0.3141	0.44872	0.51282	NA	0.77821	NA	0.67308	NA	0.50128	0.60128	0.38846	0.68077	0.55513	NA	0.51154
	BPR	0.67179	0.05	0.18462	0.73462	0.23205	0.64103	0.66282	0.05	0.65	0.65	0.05	0.52949	0.6359	NA	0.51154	0.05	0.75513	0.70256	0.66795	0.65	0.61795	0.51154	0.26154	0.62692	0.69487	NA	0.43077
Indigenous chicken overseas	ARC	0.47179	0.29615	NA	NA	0.51154	0.61154	0.6	NA	0.50769	NA	0.51154	0.51795	0.40897	0.40897	NA	0.05	0.47179	NA	NA	NA	NA	0.51154	0.73462	NA	0.51154	NA	0.65769
	BMN	0.14231	0.38462	NA	0.45513	0.33718	0.37564	0.14231	0.35769	NA	0.18462	NA	0.66154	0.45	0.38462	0.38462	0.18462	0.41154	0.29615	NA	0.66795	0.38462	NA	NA	0.38462	0.40897	NA	0.32821
	BRM	NA	0.51282	NA	0.40897	NA	0.51154	0.49231	0.38462	0.26154	NA	0.35769	0.50769	0.29615	NA	NA	NA	0.56923	NA	NA	0.48077	NA	0.05	0.51154	0.32821	0.32821	NA	NA
	LSX	0.43077	0.61154	0.09744	0.49231	0.09744	0.35769	0.50385	0.62949	NA	0.50769	NA	0.46667	0.40513	0.22436	0.49231	0.22949	0.30385	NA	0.68077	0.47179	NA	0.59359	0.39615	0.18974	0.43077	0.50128	0.26154
	MIL	NA	0.5	NA	0.5	NA	0.83333	NA	NA	NA	0.83333	NA	0.66667	0.5	0.5	NA	NA	NA	0.5	NA	NA	NA	1	0.5	NA	NA	0.66667	1
	WLA	0.22436	0.43077	0.58846	0.57949	0.54231	0.34744	0.48077	NA	0.6	0.09744	0.26154	0.38462	0.68077	0.50128	0.14231	NA	0.60385	0.7141	0.71538	0.22436	0.14231	0.44487	0.74231	0.27179	0.36795	0.26154	0.37564
	WML	0.62949	NA	0.05	0.68846	0.56538	0.52821	0.51282	0.50128	0.46667	0.41923	NA	0.67821	0.5859	0.35769	0.49231	0.46538	0.14487	0.53974	0.6	0.6	NA	0.34744	0.39615	NA	NA	0.51795	0.32821
Wild ancestor	RJF	0.53974	0.18462	0.59359	0.43205	0.34359	0.68077	0.51282	0.38462	0.37692	0.44487	0.40897	0.59487	0.68846	0.49231	0.48077	0.57308	0.55513	NA	0.50897	0.34744	NA	0.46667	0.50769	0.72051	0.46667	0.09744	0.63718
* p < 0.05
